# Supplementary material for: The reduction of race and gender bias in clinical treatment recommendations using clinician peer networks in an experimental setting
Source: Nat Commun. 2021 Nov 15;12:6585. doi: 10.1038/s41467-021-26905-5 (PMC8593068; doi:10.1038/s41467-021-26905-5)
Supplement: Supplementary file 3 — Source Data [file 41467_2021_26905_MOESM3_ESM.zip]

Archive with 2 entries (2 files):
- Source Data/CIP_NCOMM_final_replication_script.R
- Source Data/NCOMM_CIP_data.csv
