# Supplementary material for: The reduction of race and gender bias in clinical treatment recommendations using clinician peer networks in an experimental setting
Source: Nat Commun. 2021 Nov 15;12:6585. doi: 10.1038/s41467-021-26905-5 (PMC8593068; doi:10.1038/s41467-021-26905-5)
Supplement: Supplementary file 3 — Source Data [file 41467_2021_26905_MOESM3_ESM.zip › Source Data/NCOMM_CIP_data.csv]

trial_id	clinician_id	round	experimental_cond	patient_demo	gender	race	numans	numtruth	treat_rec	guideline_treat	abserror	correct	error	accuracy	accuracy_norm	round_num	Round1	Round3
1	84016	Initial	Network	white male	M	W	20	12	C	C	8	TRUE	4	-8	0.909090909090909	1	TRUE	TRUE
1	84016	Second	Network	white male	M	W	20	12	C	C	8	TRUE	4	-8	0.909090909090909	2	TRUE	TRUE
1	84016	Final	Network	white male	M	W	14	12	C	C	2	TRUE	-2	-2	0.977272727272727	3	TRUE	TRUE
1	84064	Initial	Network	white male	M	W	3	12	A	C	9	FALSE	-13	-9	0.897727272727273	1	TRUE	TRUE
1	84064	Second	Network	white male	M	W	1.5	12	A	C	10.5	FALSE	-14.5	-10.5	0.880681818181818	2	TRUE	TRUE
1	84064	Final	Network	white male	M	W	15	12	C	C	3	TRUE	-1	-3	0.965909090909091	3	TRUE	TRUE
1	84084	Initial	Network	white male	M	W	8	12	B	C	4	FALSE	-8	-4	0.954545454545455	1	TRUE	TRUE
1	84084	Second	Network	white male	M	W	15	12	B	C	3	FALSE	-1	-3	0.965909090909091	2	TRUE	TRUE
1	84084	Final	Network	white male	M	W	8	12	B	C	4	FALSE	-8	-4	0.954545454545455	3	TRUE	TRUE
1	84087	Initial	Network	white male	M	W	10	12	A	C	2	FALSE	-6	-2	0.977272727272727	1	TRUE	TRUE
1	84087	Second	Network	white male	M	W	25	12	B	C	13	FALSE	9	-13	0.852272727272727	2	TRUE	TRUE
1	84087	Final	Network	white male	M	W	10	12	B	C	2	FALSE	-6	-2	0.977272727272727	3	TRUE	TRUE
1	84095	Second	Network	white male	M	W	15	12	D	C	3	FALSE	-1	-3	0.965909090909091	2	TRUE	TRUE
1	84095	Final	Network	white male	M	W	15	12	C	C	3	TRUE	-1	-3	0.965909090909091	3	TRUE	TRUE
1	84115	Initial	Network	white male	M	W	5	12	B	C	7	FALSE	-11	-7	0.920454545454545	1	TRUE	TRUE
1	84115	Second	Network	white male	M	W	5	12	B	C	7	FALSE	-11	-7	0.920454545454545	2	TRUE	TRUE
1	84115	Final	Network	white male	M	W	5	12	B	C	7	FALSE	-11	-7	0.920454545454545	3	TRUE	TRUE
1	84137	Initial	Network	white male	M	W	6	12	C	C	6	TRUE	-10	-6	0.931818181818182	1	TRUE	TRUE
1	84146	Initial	Network	white male	M	W	10	12	B	C	2	FALSE	-6	-2	0.977272727272727	1	TRUE	TRUE
1	84146	Second	Network	white male	M	W	20	12	B	C	8	FALSE	4	-8	0.909090909090909	2	TRUE	TRUE
1	84146	Final	Network	white male	M	W	10	12	B	C	2	FALSE	-6	-2	0.977272727272727	3	TRUE	TRUE
1	84151	Initial	Network	white male	M	W	50	12	C	C	38	TRUE	34	-38	0.568181818181818	1	TRUE	TRUE
1	84151	Second	Network	white male	M	W	50	12	C	C	38	TRUE	34	-38	0.568181818181818	2	TRUE	TRUE
1	84151	Final	Network	white male	M	W	50	12	C	C	38	TRUE	34	-38	0.568181818181818	3	TRUE	TRUE
1	84178	Initial	Network	white male	M	W	10	12	C	C	2	TRUE	-6	-2	0.977272727272727	1	TRUE	TRUE
1	84178	Second	Network	white male	M	W	10	12	C	C	2	TRUE	-6	-2	0.977272727272727	2	TRUE	TRUE
1	84178	Final	Network	white male	M	W	10	12	B	C	2	FALSE	-6	-2	0.977272727272727	3	TRUE	TRUE
1	84182	Initial	Network	white male	M	W	5	12	B	C	7	FALSE	-11	-7	0.920454545454545	1	TRUE	TRUE
1	84182	Second	Network	white male	M	W	6	12	B	C	6	FALSE	-10	-6	0.931818181818182	2	TRUE	TRUE
1	84182	Final	Network	white male	M	W	6	12	B	C	6	FALSE	-10	-6	0.931818181818182	3	TRUE	TRUE
1	84197	Initial	Network	white male	M	W	25	12	B	C	13	FALSE	9	-13	0.852272727272727	1	TRUE	TRUE
1	84197	Second	Network	white male	M	W	25	12	B	C	13	FALSE	9	-13	0.852272727272727	2	TRUE	TRUE
1	84197	Final	Network	white male	M	W	25	12	B	C	13	FALSE	9	-13	0.852272727272727	3	TRUE	TRUE
1	84209	Initial	Network	white male	M	W	15	12	A	C	3	FALSE	-1	-3	0.965909090909091	1	TRUE	TRUE
1	84209	Second	Network	white male	M	W	15	12	A	C	3	FALSE	-1	-3	0.965909090909091	2	TRUE	TRUE
1	84209	Final	Network	white male	M	W	15	12	A	C	3	FALSE	-1	-3	0.965909090909091	3	TRUE	TRUE
1	84255	Initial	Network	white male	M	W	15	12	B	C	3	FALSE	-1	-3	0.965909090909091	1	TRUE	TRUE
1	84255	Second	Network	white male	M	W	20	12	C	C	8	TRUE	4	-8	0.909090909090909	2	TRUE	TRUE
1	84255	Final	Network	white male	M	W	15	12	C	C	3	TRUE	-1	-3	0.965909090909091	3	TRUE	TRUE
1	84256	Initial	Network	white male	M	W	40	12	A	C	28	FALSE	24	-28	0.681818181818182	1	TRUE	TRUE
1	84259	Initial	Network	white male	M	W	35	12	A	C	23	FALSE	19	-23	0.738636363636364	1	TRUE	TRUE
1	84259	Second	Network	white male	M	W	25	12	A	C	13	FALSE	9	-13	0.852272727272727	2	TRUE	TRUE
1	84259	Final	Network	white male	M	W	20	12	A	C	8	FALSE	4	-8	0.909090909090909	3	TRUE	TRUE
1	84276	Initial	Network	white male	M	W	8	12	B	C	4	FALSE	-8	-4	0.954545454545455	1	TRUE	TRUE
1	84276	Second	Network	white male	M	W	10	12	B	C	2	FALSE	-6	-2	0.977272727272727	2	TRUE	TRUE
1	84276	Final	Network	white male	M	W	8	12	B	C	4	FALSE	-8	-4	0.954545454545455	3	TRUE	TRUE
1	84288	Initial	Network	white male	M	W	25	12	B	C	13	FALSE	9	-13	0.852272727272727	1	TRUE	TRUE
1	84288	Second	Network	white male	M	W	7.75	12	B	C	4.25	FALSE	-8.25	-4.25	0.951704545454545	2	TRUE	TRUE
1	84288	Final	Network	white male	M	W	7.75	12	B	C	4.25	FALSE	-8.25	-4.25	0.951704545454545	3	TRUE	TRUE
1	84293	Second	Network	white male	M	W	10	12	B	C	2	FALSE	-6	-2	0.977272727272727	2	TRUE	TRUE
1	84293	Final	Network	white male	M	W	14	12	B	C	2	FALSE	-2	-2	0.977272727272727	3	TRUE	TRUE
1	84296	Initial	Network	white male	M	W	5	12	A	C	7	FALSE	-11	-7	0.920454545454545	1	TRUE	TRUE
1	84296	Second	Network	white male	M	W	5	12	A	C	7	FALSE	-11	-7	0.920454545454545	2	TRUE	TRUE
1	84296	Final	Network	white male	M	W	5	12	A	C	7	FALSE	-11	-7	0.920454545454545	3	TRUE	TRUE
1	84301	Initial	Network	white male	M	W	30	12	B	C	18	FALSE	14	-18	0.795454545454545	1	TRUE	TRUE
1	84301	Second	Network	white male	M	W	20	12	B	C	8	FALSE	4	-8	0.909090909090909	2	TRUE	TRUE
1	84301	Final	Network	white male	M	W	20	12	B	C	8	FALSE	4	-8	0.909090909090909	3	TRUE	TRUE
1	84321	Initial	Network	white male	M	W	10	12	A	C	2	FALSE	-6	-2	0.977272727272727	1	TRUE	TRUE
1	84321	Second	Network	white male	M	W	20	12	B	C	8	FALSE	4	-8	0.909090909090909	2	TRUE	TRUE
1	84321	Final	Network	white male	M	W	16	12	B	C	4	FALSE	0	-4	0.954545454545455	3	TRUE	TRUE
1	84352	Second	Network	white male	M	W	5	12	B	C	7	FALSE	-11	-7	0.920454545454545	2	TRUE	TRUE
1	84352	Final	Network	white male	M	W	15	12	B	C	3	FALSE	-1	-3	0.965909090909091	3	TRUE	TRUE
1	84355	Second	Network	white male	M	W	1.7	12	A	C	10.3	FALSE	-14.3	-10.3	0.882954545454545	2	TRUE	TRUE
1	84373	Initial	Network	white male	M	W	5	12	B	C	7	FALSE	-11	-7	0.920454545454545	1	TRUE	TRUE
1	84373	Second	Network	white male	M	W	7	12	B	C	5	FALSE	-9	-5	0.943181818181818	2	TRUE	TRUE
1	84373	Final	Network	white male	M	W	7	12	B	C	5	FALSE	-9	-5	0.943181818181818	3	TRUE	TRUE
1	84387	Second	Network	white male	M	W	7	12	B	C	5	FALSE	-9	-5	0.943181818181818	2	TRUE	TRUE
1	84387	Final	Network	white male	M	W	7	12	B	C	5	FALSE	-9	-5	0.943181818181818	3	TRUE	TRUE
1	84389	Initial	Network	white male	M	W	60	12	C	C	48	TRUE	44	-48	0.454545454545455	1	TRUE	TRUE
1	84389	Second	Network	white male	M	W	8	12	A	C	4	FALSE	-8	-4	0.954545454545455	2	TRUE	TRUE
1	84389	Final	Network	white male	M	W	15	12	A	C	3	FALSE	-1	-3	0.965909090909091	3	TRUE	TRUE
1	84396	Initial	Network	white male	M	W	20	12	B	C	8	FALSE	4	-8	0.909090909090909	1	TRUE	TRUE
1	84396	Second	Network	white male	M	W	16	12	B	C	4	FALSE	0	-4	0.954545454545455	2	TRUE	TRUE
1	84396	Final	Network	white male	M	W	15	12	B	C	3	FALSE	-1	-3	0.965909090909091	3	TRUE	TRUE
1	84401	Initial	Network	white male	M	W	17	12	C	C	5	TRUE	1	-5	0.943181818181818	1	TRUE	TRUE
1	84401	Second	Network	white male	M	W	17	12	C	C	5	TRUE	1	-5	0.943181818181818	2	TRUE	TRUE
1	84401	Final	Network	white male	M	W	17	12	B	C	5	FALSE	1	-5	0.943181818181818	3	TRUE	TRUE
1	84407	Initial	Network	white male	M	W	5	12	A	C	7	FALSE	-11	-7	0.920454545454545	1	TRUE	TRUE
1	84407	Second	Network	white male	M	W	7.5	12	A	C	4.5	FALSE	-8.5	-4.5	0.948863636363636	2	TRUE	TRUE
1	84407	Final	Network	white male	M	W	6.5	12	A	C	5.5	FALSE	-9.5	-5.5	0.9375	3	TRUE	TRUE
1	84409	Initial	Network	white male	M	W	12	12	B	C	0	FALSE	-4	0	1	1	TRUE	TRUE
1	84409	Second	Network	white male	M	W	12	12	B	C	0	FALSE	-4	0	1	2	TRUE	TRUE
1	84409	Final	Network	white male	M	W	12	12	B	C	0	FALSE	-4	0	1	3	TRUE	TRUE
1	84410	Initial	Network	white male	M	W	15	12	B	C	3	FALSE	-1	-3	0.965909090909091	1	TRUE	TRUE
1	84410	Second	Network	white male	M	W	15	12	C	C	3	TRUE	-1	-3	0.965909090909091	2	TRUE	TRUE
1	84410	Final	Network	white male	M	W	15	12	C	C	3	TRUE	-1	-3	0.965909090909091	3	TRUE	TRUE
2	89259	Initial	Network	white male	M	W	10	12	C	C	2	TRUE	-6	-2	0.977272727272727	1	TRUE	TRUE
2	89259	Second	Network	white male	M	W	15	12	C	C	3	TRUE	-1	-3	0.965909090909091	2	TRUE	TRUE
2	89259	Final	Network	white male	M	W	15	12	C	C	3	TRUE	-1	-3	0.965909090909091	3	TRUE	TRUE
2	89260	Initial	Network	white male	M	W	15	12	B	C	3	FALSE	-1	-3	0.965909090909091	1	TRUE	TRUE
2	89260	Second	Network	white male	M	W	12	12	B	C	0	FALSE	-4	0	1	2	TRUE	TRUE
2	89260	Final	Network	white male	M	W	12	12	B	C	0	FALSE	-4	0	1	3	TRUE	TRUE
2	89261	Second	Network	white male	M	W	10	12	B	C	2	FALSE	-6	-2	0.977272727272727	2	TRUE	TRUE
2	89261	Final	Network	white male	M	W	10	12	B	C	2	FALSE	-6	-2	0.977272727272727	3	TRUE	TRUE
2	89262	Initial	Network	white male	M	W	12	12	B	C	0	FALSE	-4	0	1	1	TRUE	TRUE
2	89262	Second	Network	white male	M	W	13	12	B	C	1	FALSE	-3	-1	0.988636363636364	2	TRUE	TRUE
2	89262	Final	Network	white male	M	W	13	12	B	C	1	FALSE	-3	-1	0.988636363636364	3	TRUE	TRUE
2	89263	Initial	Network	white male	M	W	5	12	B	C	7	FALSE	-11	-7	0.920454545454545	1	TRUE	TRUE
2	89263	Second	Network	white male	M	W	5	12	A	C	7	FALSE	-11	-7	0.920454545454545	2	TRUE	TRUE
2	89263	Final	Network	white male	M	W	5	12	A	C	7	FALSE	-11	-7	0.920454545454545	3	TRUE	TRUE
2	89264	Initial	Network	white male	M	W	15	12	B	C	3	FALSE	-1	-3	0.965909090909091	1	TRUE	TRUE
2	89264	Second	Network	white male	M	W	15	12	B	C	3	FALSE	-1	-3	0.965909090909091	2	TRUE	TRUE
2	89264	Final	Network	white male	M	W	15	12	B	C	3	FALSE	-1	-3	0.965909090909091	3	TRUE	TRUE
2	89272	Initial	Network	white male	M	W	15	12	B	C	3	FALSE	-1	-3	0.965909090909091	1	TRUE	TRUE
2	89273	Initial	Network	white male	M	W	5	12	A	C	7	FALSE	-11	-7	0.920454545454545	1	TRUE	TRUE
2	89273	Second	Network	white male	M	W	10	12	A	C	2	FALSE	-6	-2	0.977272727272727	2	TRUE	TRUE
2	89273	Final	Network	white male	M	W	8	12	A	C	4	FALSE	-8	-4	0.954545454545455	3	TRUE	TRUE
2	89274	Initial	Network	white male	M	W	5	12	A	C	7	FALSE	-11	-7	0.920454545454545	1	TRUE	TRUE
2	89274	Second	Network	white male	M	W	50	12	C	C	38	TRUE	34	-38	0.568181818181818	2	TRUE	TRUE
2	89274	Final	Network	white male	M	W	10	12	B	C	2	FALSE	-6	-2	0.977272727272727	3	TRUE	TRUE
2	89281	Initial	Network	white male	M	W	100	12	C	C	88	TRUE	84	-88	0	1	TRUE	TRUE
2	89281	Second	Network	white male	M	W	10	12	B	C	2	FALSE	-6	-2	0.977272727272727	2	TRUE	TRUE
2	89281	Final	Network	white male	M	W	100	12	C	C	88	TRUE	84	-88	0	3	TRUE	TRUE
2	89283	Initial	Network	white male	M	W	25	12	C	C	13	TRUE	9	-13	0.852272727272727	1	TRUE	TRUE
2	89283	Second	Network	white male	M	W	15	12	B	C	3	FALSE	-1	-3	0.965909090909091	2	TRUE	TRUE
2	89283	Final	Network	white male	M	W	25	12	D	C	13	FALSE	9	-13	0.852272727272727	3	TRUE	TRUE
2	89284	Initial	Network	white male	M	W	20	12	C	C	8	TRUE	4	-8	0.909090909090909	1	TRUE	TRUE
2	89284	Second	Network	white male	M	W	20	12	C	C	8	TRUE	4	-8	0.909090909090909	2	TRUE	TRUE
2	89284	Final	Network	white male	M	W	20	12	C	C	8	TRUE	4	-8	0.909090909090909	3	TRUE	TRUE
2	89285	Initial	Network	white male	M	W	30	12	B	C	18	FALSE	14	-18	0.795454545454545	1	TRUE	TRUE
2	89285	Second	Network	white male	M	W	30	12	B	C	18	FALSE	14	-18	0.795454545454545	2	TRUE	TRUE
2	89285	Final	Network	white male	M	W	20	12	B	C	8	FALSE	4	-8	0.909090909090909	3	TRUE	TRUE
2	89288	Initial	Network	white male	M	W	25	12	B	C	13	FALSE	9	-13	0.852272727272727	1	TRUE	TRUE
2	89288	Second	Network	white male	M	W	20	12	B	C	8	FALSE	4	-8	0.909090909090909	2	TRUE	TRUE
2	89288	Final	Network	white male	M	W	20	12	B	C	8	FALSE	4	-8	0.909090909090909	3	TRUE	TRUE
2	89289	Initial	Network	white male	M	W	1	12	B	C	11	FALSE	-15	-11	0.875	1	TRUE	TRUE
2	89289	Second	Network	white male	M	W	3	12	B	C	9	FALSE	-13	-9	0.897727272727273	2	TRUE	TRUE
2	89289	Final	Network	white male	M	W	1	12	B	C	11	FALSE	-15	-11	0.875	3	TRUE	TRUE
2	89290	Initial	Network	white male	M	W	10	12	A	C	2	FALSE	-6	-2	0.977272727272727	1	TRUE	TRUE
2	89290	Second	Network	white male	M	W	20	12	A	C	8	FALSE	4	-8	0.909090909090909	2	TRUE	TRUE
2	89290	Final	Network	white male	M	W	8	12	A	C	4	FALSE	-8	-4	0.954545454545455	3	TRUE	TRUE
2	89291	Initial	Network	white male	M	W	30	12	B	C	18	FALSE	14	-18	0.795454545454545	1	TRUE	TRUE
2	89291	Second	Network	white male	M	W	20	12	B	C	8	FALSE	4	-8	0.909090909090909	2	TRUE	TRUE
2	89291	Final	Network	white male	M	W	25	12	B	C	13	FALSE	9	-13	0.852272727272727	3	TRUE	TRUE
2	89294	Initial	Network	white male	M	W	50	12	B	C	38	FALSE	34	-38	0.568181818181818	1	TRUE	TRUE
2	89294	Second	Network	white male	M	W	15	12	B	C	3	FALSE	-1	-3	0.965909090909091	2	TRUE	TRUE
2	89294	Final	Network	white male	M	W	25	12	B	C	13	FALSE	9	-13	0.852272727272727	3	TRUE	TRUE
2	89295	Second	Network	white male	M	W	15	12	B	C	3	FALSE	-1	-3	0.965909090909091	2	TRUE	TRUE
2	89295	Final	Network	white male	M	W	20	12	B	C	8	FALSE	4	-8	0.909090909090909	3	TRUE	TRUE
2	89301	Initial	Network	white male	M	W	15	12	C	C	3	TRUE	-1	-3	0.965909090909091	1	TRUE	TRUE
2	89301	Second	Network	white male	M	W	15	12	C	C	3	TRUE	-1	-3	0.965909090909091	2	TRUE	TRUE
2	89301	Final	Network	white male	M	W	15	12	C	C	3	TRUE	-1	-3	0.965909090909091	3	TRUE	TRUE
2	89307	Initial	Network	white male	M	W	0.3	12	C	C	11.7	TRUE	-15.7	-11.7	0.867045454545455	1	TRUE	TRUE
2	89307	Second	Network	white male	M	W	15	12	C	C	3	TRUE	-1	-3	0.965909090909091	2	TRUE	TRUE
2	89307	Final	Network	white male	M	W	10	12	C	C	2	TRUE	-6	-2	0.977272727272727	3	TRUE	TRUE
2	89309	Second	Network	white male	M	W	30	12	C	C	18	TRUE	14	-18	0.795454545454545	2	TRUE	TRUE
2	89309	Final	Network	white male	M	W	25	12	C	C	13	TRUE	9	-13	0.852272727272727	3	TRUE	TRUE
2	89315	Initial	Network	white male	M	W	10	12	B	C	2	FALSE	-6	-2	0.977272727272727	1	TRUE	TRUE
2	89315	Second	Network	white male	M	W	25	12	B	C	13	FALSE	9	-13	0.852272727272727	2	TRUE	TRUE
2	89315	Final	Network	white male	M	W	15	12	B	C	3	FALSE	-1	-3	0.965909090909091	3	TRUE	TRUE
2	89320	Initial	Network	white male	M	W	5	12	A	C	7	FALSE	-11	-7	0.920454545454545	1	TRUE	TRUE
2	89320	Second	Network	white male	M	W	6	12	A	C	6	FALSE	-10	-6	0.931818181818182	2	TRUE	TRUE
2	89320	Final	Network	white male	M	W	6	12	A	C	6	FALSE	-10	-6	0.931818181818182	3	TRUE	TRUE
2	89321	Initial	Network	white male	M	W	25	12	C	C	13	TRUE	9	-13	0.852272727272727	1	TRUE	TRUE
2	89321	Second	Network	white male	M	W	20	12	C	C	8	TRUE	4	-8	0.909090909090909	2	TRUE	TRUE
2	89321	Final	Network	white male	M	W	15	12	C	C	3	TRUE	-1	-3	0.965909090909091	3	TRUE	TRUE
2	89747	Initial	Network	white male	M	W	5	12	B	C	7	FALSE	-11	-7	0.920454545454545	1	TRUE	TRUE
2	89747	Second	Network	white male	M	W	15	12	B	C	3	FALSE	-1	-3	0.965909090909091	2	TRUE	TRUE
2	89747	Final	Network	white male	M	W	15	12	B	C	3	FALSE	-1	-3	0.965909090909091	3	TRUE	TRUE
2	89822	Initial	Network	white male	M	W	30	12	B	C	18	FALSE	14	-18	0.795454545454545	1	TRUE	TRUE
2	89822	Second	Network	white male	M	W	16	12	B	C	4	FALSE	0	-4	0.954545454545455	2	TRUE	TRUE
2	89822	Final	Network	white male	M	W	22	12	B	C	10	FALSE	6	-10	0.886363636363636	3	TRUE	TRUE
2	90087	Initial	Network	white male	M	W	45	12	B	C	33	FALSE	29	-33	0.625	1	TRUE	TRUE
2	90087	Second	Network	white male	M	W	11	12	B	C	1	FALSE	-5	-1	0.988636363636364	2	TRUE	TRUE
2	90087	Final	Network	white male	M	W	11	12	B	C	1	FALSE	-5	-1	0.988636363636364	3	TRUE	TRUE
2	90711	Initial	Network	white male	M	W	20	12	A	C	8	FALSE	4	-8	0.909090909090909	1	TRUE	TRUE
2	90711	Second	Network	white male	M	W	15	12	A	C	3	FALSE	-1	-3	0.965909090909091	2	TRUE	TRUE
2	90711	Final	Network	white male	M	W	10	12	A	C	2	FALSE	-6	-2	0.977272727272727	3	TRUE	TRUE
2	90758	Second	Network	white male	M	W	40	12	B	C	28	FALSE	24	-28	0.681818181818182	2	TRUE	TRUE
2	90758	Final	Network	white male	M	W	25	12	D	C	13	FALSE	9	-13	0.852272727272727	3	TRUE	TRUE
2	90759	Initial	Network	white male	M	W	20	12	B	C	8	FALSE	4	-8	0.909090909090909	1	TRUE	TRUE
2	90759	Second	Network	white male	M	W	18	12	B	C	6	FALSE	2	-6	0.931818181818182	2	TRUE	TRUE
2	90759	Final	Network	white male	M	W	20	12	B	C	8	FALSE	4	-8	0.909090909090909	3	TRUE	TRUE
2	90760	Initial	Network	white male	M	W	40	12	C	C	28	TRUE	24	-28	0.681818181818182	1	TRUE	TRUE
2	90760	Second	Network	white male	M	W	25	12	B	C	13	FALSE	9	-13	0.852272727272727	2	TRUE	TRUE
2	90760	Final	Network	white male	M	W	25	12	A	C	13	FALSE	9	-13	0.852272727272727	3	TRUE	TRUE
2	90763	Initial	Network	white male	M	W	15	12	B	C	3	FALSE	-1	-3	0.965909090909091	1	TRUE	TRUE
2	90763	Second	Network	white male	M	W	10	12	B	C	2	FALSE	-6	-2	0.977272727272727	2	TRUE	TRUE
2	90763	Final	Network	white male	M	W	15	12	C	C	3	TRUE	-1	-3	0.965909090909091	3	TRUE	TRUE
2	90765	Second	Network	white male	M	W	15	12	B	C	3	FALSE	-1	-3	0.965909090909091	2	TRUE	TRUE
2	90765	Final	Network	white male	M	W	15.5	12	B	C	3.5	FALSE	-0.5	-3.5	0.960227272727273	3	TRUE	TRUE
2	90770	Initial	Network	white male	M	W	10	12	A	C	2	FALSE	-6	-2	0.977272727272727	1	TRUE	TRUE
2	90770	Second	Network	white male	M	W	10	12	A	C	2	FALSE	-6	-2	0.977272727272727	2	TRUE	TRUE
2	90770	Final	Network	white male	M	W	10	12	A	C	2	FALSE	-6	-2	0.977272727272727	3	TRUE	TRUE
3	90858	Initial	Network	white male	M	W	1	12	C	C	11	TRUE	-15	-11	0.875	1	TRUE	TRUE
3	90867	Initial	Network	white male	M	W	3	12	A	C	9	FALSE	-13	-9	0.897727272727273	1	TRUE	TRUE
3	90902	Initial	Network	white male	M	W	5	12	A	C	7	FALSE	-11	-7	0.920454545454545	1	TRUE	TRUE
3	91000	Initial	Network	white male	M	W	1	12	B	C	11	FALSE	-15	-11	0.875	1	TRUE	TRUE
3	91000	Second	Network	white male	M	W	10	12	C	C	2	TRUE	-6	-2	0.977272727272727	2	TRUE	TRUE
3	91000	Final	Network	white male	M	W	1	12	B	C	11	FALSE	-15	-11	0.875	3	TRUE	TRUE
3	91002	Initial	Network	white male	M	W	16	12	B	C	4	FALSE	0	-4	0.954545454545455	1	TRUE	TRUE
3	91002	Second	Network	white male	M	W	16.8	12	B	C	4.8	FALSE	0.800000000000001	-4.8	0.945454545454545	2	TRUE	TRUE
3	91029	Initial	Network	white male	M	W	5.9	12	C	C	6.1	TRUE	-10.1	-6.1	0.930681818181818	1	TRUE	TRUE
3	91029	Second	Network	white male	M	W	6	12	C	C	6	TRUE	-10	-6	0.931818181818182	2	TRUE	TRUE
3	91029	Final	Network	white male	M	W	1.7	12	B	C	10.3	FALSE	-14.3	-10.3	0.882954545454545	3	TRUE	TRUE
3	91057	Initial	Network	white male	M	W	10	12	A	C	2	FALSE	-6	-2	0.977272727272727	1	TRUE	TRUE
3	91057	Second	Network	white male	M	W	10	12	A	C	2	FALSE	-6	-2	0.977272727272727	2	TRUE	TRUE
3	91057	Final	Network	white male	M	W	10	12	A	C	2	FALSE	-6	-2	0.977272727272727	3	TRUE	TRUE
3	91083	Initial	Network	white male	M	W	5	12	B	C	7	FALSE	-11	-7	0.920454545454545	1	TRUE	TRUE
3	91083	Second	Network	white male	M	W	10	12	B	C	2	FALSE	-6	-2	0.977272727272727	2	TRUE	TRUE
3	91083	Final	Network	white male	M	W	10	12	B	C	2	FALSE	-6	-2	0.977272727272727	3	TRUE	TRUE
3	91100	Initial	Network	white male	M	W	10	12	A	C	2	FALSE	-6	-2	0.977272727272727	1	TRUE	TRUE
3	91100	Second	Network	white male	M	W	25	12	B	C	13	FALSE	9	-13	0.852272727272727	2	TRUE	TRUE
3	91123	Second	Network	white male	M	W	15	12	B	C	3	FALSE	-1	-3	0.965909090909091	2	TRUE	TRUE
3	91123	Final	Network	white male	M	W	12	12	B	C	0	FALSE	-4	0	1	3	TRUE	TRUE
3	91127	Initial	Network	white male	M	W	6	12	A	C	6	FALSE	-10	-6	0.931818181818182	1	TRUE	TRUE
3	91127	Second	Network	white male	M	W	9	12	B	C	3	FALSE	-7	-3	0.965909090909091	2	TRUE	TRUE
3	91127	Final	Network	white male	M	W	15	12	B	C	3	FALSE	-1	-3	0.965909090909091	3	TRUE	TRUE
3	91151	Initial	Network	white male	M	W	1	12	A	C	11	FALSE	-15	-11	0.875	1	TRUE	TRUE
3	91151	Second	Network	white male	M	W	12	12	C	C	0	TRUE	-4	0	1	2	TRUE	TRUE
3	91151	Final	Network	white male	M	W	10.5	12	B	C	1.5	FALSE	-5.5	-1.5	0.982954545454545	3	TRUE	TRUE
3	91167	Initial	Network	white male	M	W	15	12	B	C	3	FALSE	-1	-3	0.965909090909091	1	TRUE	TRUE
3	91167	Second	Network	white male	M	W	12	12	B	C	0	FALSE	-4	0	1	2	TRUE	TRUE
3	91167	Final	Network	white male	M	W	12	12	B	C	0	FALSE	-4	0	1	3	TRUE	TRUE
3	91176	Initial	Network	white male	M	W	5	12	B	C	7	FALSE	-11	-7	0.920454545454545	1	TRUE	TRUE
3	91176	Second	Network	white male	M	W	4	12	B	C	8	FALSE	-12	-8	0.909090909090909	2	TRUE	TRUE
3	91176	Final	Network	white male	M	W	5	12	C	C	7	TRUE	-11	-7	0.920454545454545	3	TRUE	TRUE
3	91186	Initial	Network	white male	M	W	5	12	B	C	7	FALSE	-11	-7	0.920454545454545	1	TRUE	TRUE
3	91186	Second	Network	white male	M	W	10	12	B	C	2	FALSE	-6	-2	0.977272727272727	2	TRUE	TRUE
3	91186	Final	Network	white male	M	W	10	12	B	C	2	FALSE	-6	-2	0.977272727272727	3	TRUE	TRUE
3	91190	Initial	Network	white male	M	W	40	12	D	C	28	FALSE	24	-28	0.681818181818182	1	TRUE	TRUE
3	91190	Second	Network	white male	M	W	20	12	C	C	8	TRUE	4	-8	0.909090909090909	2	TRUE	TRUE
3	91190	Final	Network	white male	M	W	20	12	C	C	8	TRUE	4	-8	0.909090909090909	3	TRUE	TRUE
3	91198	Initial	Network	white male	M	W	10	12	B	C	2	FALSE	-6	-2	0.977272727272727	1	TRUE	TRUE
3	91198	Second	Network	white male	M	W	10	12	B	C	2	FALSE	-6	-2	0.977272727272727	2	TRUE	TRUE
3	91198	Final	Network	white male	M	W	10	12	B	C	2	FALSE	-6	-2	0.977272727272727	3	TRUE	TRUE
3	91205	Initial	Network	white male	M	W	50	12	D	C	38	FALSE	34	-38	0.568181818181818	1	TRUE	TRUE
3	91205	Second	Network	white male	M	W	25	12	B	C	13	FALSE	9	-13	0.852272727272727	2	TRUE	TRUE
3	91207	Second	Network	white male	M	W	8	12	A	C	4	FALSE	-8	-4	0.954545454545455	2	TRUE	TRUE
3	91207	Final	Network	white male	M	W	9	12	A	C	3	FALSE	-7	-3	0.965909090909091	3	TRUE	TRUE
3	91238	Initial	Network	white male	M	W	15	12	C	C	3	TRUE	-1	-3	0.965909090909091	1	TRUE	TRUE
3	91238	Second	Network	white male	M	W	5	12	B	C	7	FALSE	-11	-7	0.920454545454545	2	TRUE	TRUE
3	91238	Final	Network	white male	M	W	10	12	B	C	2	FALSE	-6	-2	0.977272727272727	3	TRUE	TRUE
3	91243	Second	Network	white male	M	W	0	12	B	C	12	FALSE	-16	-12	0.863636363636364	2	TRUE	TRUE
3	91243	Final	Network	white male	M	W	10	12	B	C	2	FALSE	-6	-2	0.977272727272727	3	TRUE	TRUE
3	91244	Initial	Network	white male	M	W	45	12	B	C	33	FALSE	29	-33	0.625	1	TRUE	TRUE
3	91244	Second	Network	white male	M	W	20	12	B	C	8	FALSE	4	-8	0.909090909090909	2	TRUE	TRUE
3	91244	Final	Network	white male	M	W	15	12	B	C	3	FALSE	-1	-3	0.965909090909091	3	TRUE	TRUE
3	91245	Initial	Network	white male	M	W	5	12	B	C	7	FALSE	-11	-7	0.920454545454545	1	TRUE	TRUE
3	91245	Second	Network	white male	M	W	5	12	B	C	7	FALSE	-11	-7	0.920454545454545	2	TRUE	TRUE
3	91245	Final	Network	white male	M	W	8	12	B	C	4	FALSE	-8	-4	0.954545454545455	3	TRUE	TRUE
3	91252	Initial	Network	white male	M	W	20	12	A	C	8	FALSE	4	-8	0.909090909090909	1	TRUE	TRUE
3	91252	Second	Network	white male	M	W	10	12	A	C	2	FALSE	-6	-2	0.977272727272727	2	TRUE	TRUE
3	91252	Final	Network	white male	M	W	10	12	A	C	2	FALSE	-6	-2	0.977272727272727	3	TRUE	TRUE
3	91259	Second	Network	white male	M	W	15	12	A	C	3	FALSE	-1	-3	0.965909090909091	2	TRUE	TRUE
3	91259	Final	Network	white male	M	W	15	12	A	C	3	FALSE	-1	-3	0.965909090909091	3	TRUE	TRUE
3	91260	Second	Network	white male	M	W	17	12	B	C	5	FALSE	1	-5	0.943181818181818	2	TRUE	TRUE
3	91260	Final	Network	white male	M	W	20	12	B	C	8	FALSE	4	-8	0.909090909090909	3	TRUE	TRUE
3	91278	Initial	Network	white male	M	W	10	12	B	C	2	FALSE	-6	-2	0.977272727272727	1	TRUE	TRUE
3	91278	Second	Network	white male	M	W	20	12	B	C	8	FALSE	4	-8	0.909090909090909	2	TRUE	TRUE
3	91278	Final	Network	white male	M	W	10	12	B	C	2	FALSE	-6	-2	0.977272727272727	3	TRUE	TRUE
3	91284	Second	Network	white male	M	W	5	12	A	C	7	FALSE	-11	-7	0.920454545454545	2	TRUE	TRUE
3	91284	Final	Network	white male	M	W	3	12	A	C	9	FALSE	-13	-9	0.897727272727273	3	TRUE	TRUE
3	91287	Second	Network	white male	M	W	10	12	B	C	2	FALSE	-6	-2	0.977272727272727	2	TRUE	TRUE
3	91287	Final	Network	white male	M	W	10	12	A	C	2	FALSE	-6	-2	0.977272727272727	3	TRUE	TRUE
3	91292	Initial	Network	white male	M	W	9	12	B	C	3	FALSE	-7	-3	0.965909090909091	1	TRUE	TRUE
3	91292	Second	Network	white male	M	W	9	12	B	C	3	FALSE	-7	-3	0.965909090909091	2	TRUE	TRUE
3	91292	Final	Network	white male	M	W	10	12	B	C	2	FALSE	-6	-2	0.977272727272727	3	TRUE	TRUE
3	91293	Second	Network	white male	M	W	5	12	B	C	7	FALSE	-11	-7	0.920454545454545	2	TRUE	TRUE
3	91293	Final	Network	white male	M	W	5	12	B	C	7	FALSE	-11	-7	0.920454545454545	3	TRUE	TRUE
3	91322	Initial	Network	white male	M	W	50	12	A	C	38	FALSE	34	-38	0.568181818181818	1	TRUE	TRUE
3	91322	Second	Network	white male	M	W	30	12	B	C	18	FALSE	14	-18	0.795454545454545	2	TRUE	TRUE
3	91325	Initial	Network	white male	M	W	10	12	B	C	2	FALSE	-6	-2	0.977272727272727	1	TRUE	TRUE
3	91325	Second	Network	white male	M	W	20	12	B	C	8	FALSE	4	-8	0.909090909090909	2	TRUE	TRUE
3	91325	Final	Network	white male	M	W	15	12	B	C	3	FALSE	-1	-3	0.965909090909091	3	TRUE	TRUE
3	91894	Initial	Network	white male	M	W	5	12	B	C	7	FALSE	-11	-7	0.920454545454545	1	TRUE	TRUE
3	91894	Second	Network	white male	M	W	5	12	B	C	7	FALSE	-11	-7	0.920454545454545	2	TRUE	TRUE
3	91894	Final	Network	white male	M	W	5	12	B	C	7	FALSE	-11	-7	0.920454545454545	3	TRUE	TRUE
3	92964	Second	Network	white male	M	W	50	12	B	C	38	FALSE	34	-38	0.568181818181818	2	TRUE	TRUE
3	92964	Final	Network	white male	M	W	50	12	C	C	38	TRUE	34	-38	0.568181818181818	3	TRUE	TRUE
4	100305	Initial	Network	white male	M	W	10	12	A	C	2	FALSE	-6	-2	0.977272727272727	1	TRUE	TRUE
4	100305	Second	Network	white male	M	W	10	12	A	C	2	FALSE	-6	-2	0.977272727272727	2	TRUE	TRUE
4	100305	Final	Network	white male	M	W	10	12	A	C	2	FALSE	-6	-2	0.977272727272727	3	TRUE	TRUE
4	100328	Initial	Network	white male	M	W	30	12	B	C	18	FALSE	14	-18	0.795454545454545	1	TRUE	TRUE
4	100328	Second	Network	white male	M	W	15	12	B	C	3	FALSE	-1	-3	0.965909090909091	2	TRUE	TRUE
4	100328	Final	Network	white male	M	W	15	12	B	C	3	FALSE	-1	-3	0.965909090909091	3	TRUE	TRUE
4	100357	Second	Network	white male	M	W	12	12	C	C	0	TRUE	-4	0	1	2	TRUE	TRUE
4	100357	Final	Network	white male	M	W	20	12	C	C	8	TRUE	4	-8	0.909090909090909	3	TRUE	TRUE
4	100375	Initial	Network	white male	M	W	8	12	A	C	4	FALSE	-8	-4	0.954545454545455	1	TRUE	TRUE
4	100375	Second	Network	white male	M	W	8	12	A	C	4	FALSE	-8	-4	0.954545454545455	2	TRUE	TRUE
4	100423	Initial	Network	white male	M	W	10	12	B	C	2	FALSE	-6	-2	0.977272727272727	1	TRUE	TRUE
4	100423	Second	Network	white male	M	W	14	12	A	C	2	FALSE	-2	-2	0.977272727272727	2	TRUE	TRUE
4	100423	Final	Network	white male	M	W	14	12	A	C	2	FALSE	-2	-2	0.977272727272727	3	TRUE	TRUE
4	100437	Initial	Network	white male	M	W	16	12	C	C	4	TRUE	0	-4	0.954545454545455	1	TRUE	TRUE
4	100437	Second	Network	white male	M	W	16.6	12	C	C	4.6	TRUE	0.600000000000001	-4.6	0.947727272727273	2	TRUE	TRUE
4	100437	Final	Network	white male	M	W	16.6	12	C	C	4.6	TRUE	0.600000000000001	-4.6	0.947727272727273	3	TRUE	TRUE
4	100457	Initial	Network	white male	M	W	16.6	12	C	C	4.6	TRUE	0.600000000000001	-4.6	0.947727272727273	1	TRUE	TRUE
4	100457	Second	Network	white male	M	W	16.6	12	B	C	4.6	FALSE	0.600000000000001	-4.6	0.947727272727273	2	TRUE	TRUE
4	100458	Initial	Network	white male	M	W	1	12	B	C	11	FALSE	-15	-11	0.875	1	TRUE	TRUE
4	100458	Second	Network	white male	M	W	1	12	B	C	11	FALSE	-15	-11	0.875	2	TRUE	TRUE
4	100458	Final	Network	white male	M	W	2	12	B	C	10	FALSE	-14	-10	0.886363636363636	3	TRUE	TRUE
4	100480	Second	Network	white male	M	W	5	12	B	C	7	FALSE	-11	-7	0.920454545454545	2	TRUE	TRUE
4	100480	Final	Network	white male	M	W	10	12	C	C	2	TRUE	-6	-2	0.977272727272727	3	TRUE	TRUE
4	100495	Initial	Network	white male	M	W	20	12	C	C	8	TRUE	4	-8	0.909090909090909	1	TRUE	TRUE
4	100495	Second	Network	white male	M	W	20	12	D	C	8	FALSE	4	-8	0.909090909090909	2	TRUE	TRUE
4	100495	Final	Network	white male	M	W	20	12	D	C	8	FALSE	4	-8	0.909090909090909	3	TRUE	TRUE
4	100502	Initial	Network	white male	M	W	1	12	A	C	11	FALSE	-15	-11	0.875	1	TRUE	TRUE
4	100502	Final	Network	white male	M	W	1	12	A	C	11	FALSE	-15	-11	0.875	3	TRUE	TRUE
4	100508	Initial	Network	white male	M	W	10	12	C	C	2	TRUE	-6	-2	0.977272727272727	1	TRUE	TRUE
4	100508	Second	Network	white male	M	W	12.5	12	D	C	0.5	FALSE	-3.5	-0.5	0.994318181818182	2	TRUE	TRUE
4	100514	Second	Network	white male	M	W	15	12	A	C	3	FALSE	-1	-3	0.965909090909091	2	TRUE	TRUE
4	100514	Final	Network	white male	M	W	15	12	A	C	3	FALSE	-1	-3	0.965909090909091	3	TRUE	TRUE
4	100516	Initial	Network	white male	M	W	10	12	B	C	2	FALSE	-6	-2	0.977272727272727	1	TRUE	TRUE
4	100516	Second	Network	white male	M	W	15	12	B	C	3	FALSE	-1	-3	0.965909090909091	2	TRUE	TRUE
4	100516	Final	Network	white male	M	W	15	12	B	C	3	FALSE	-1	-3	0.965909090909091	3	TRUE	TRUE
4	100539	Initial	Network	white male	M	W	5	12	A	C	7	FALSE	-11	-7	0.920454545454545	1	TRUE	TRUE
4	100546	Initial	Network	white male	M	W	10	12	B	C	2	FALSE	-6	-2	0.977272727272727	1	TRUE	TRUE
4	100546	Second	Network	white male	M	W	10	12	B	C	2	FALSE	-6	-2	0.977272727272727	2	TRUE	TRUE
4	100546	Final	Network	white male	M	W	10	12	C	C	2	TRUE	-6	-2	0.977272727272727	3	TRUE	TRUE
4	100549	Initial	Network	white male	M	W	30	12	A	C	18	FALSE	14	-18	0.795454545454545	1	TRUE	TRUE
4	100549	Second	Network	white male	M	W	10	12	A	C	2	FALSE	-6	-2	0.977272727272727	2	TRUE	TRUE
4	100549	Final	Network	white male	M	W	20	12	A	C	8	FALSE	4	-8	0.909090909090909	3	TRUE	TRUE
4	100551	Initial	Network	white male	M	W	25	12	B	C	13	FALSE	9	-13	0.852272727272727	1	TRUE	TRUE
4	100551	Second	Network	white male	M	W	10	12	B	C	2	FALSE	-6	-2	0.977272727272727	2	TRUE	TRUE
4	100553	Initial	Network	white male	M	W	10	12	A	C	2	FALSE	-6	-2	0.977272727272727	1	TRUE	TRUE
4	100553	Second	Network	white male	M	W	11	12	B	C	1	FALSE	-5	-1	0.988636363636364	2	TRUE	TRUE
4	100553	Final	Network	white male	M	W	11.2	12	B	C	0.800000000000001	FALSE	-4.8	-0.800000000000001	0.990909090909091	3	TRUE	TRUE
4	100555	Initial	Network	white male	M	W	6	12	B	C	6	FALSE	-10	-6	0.931818181818182	1	TRUE	TRUE
4	100555	Second	Network	white male	M	W	16.6	12	B	C	4.6	FALSE	0.600000000000001	-4.6	0.947727272727273	2	TRUE	TRUE
4	100555	Final	Network	white male	M	W	16.6	12	B	C	4.6	FALSE	0.600000000000001	-4.6	0.947727272727273	3	TRUE	TRUE
4	100560	Initial	Network	white male	M	W	15	12	B	C	3	FALSE	-1	-3	0.965909090909091	1	TRUE	TRUE
4	100560	Second	Network	white male	M	W	8	12	B	C	4	FALSE	-8	-4	0.954545454545455	2	TRUE	TRUE
4	100560	Final	Network	white male	M	W	10	12	A	C	2	FALSE	-6	-2	0.977272727272727	3	TRUE	TRUE
4	100575	Initial	Network	white male	M	W	6	12	B	C	6	FALSE	-10	-6	0.931818181818182	1	TRUE	TRUE
4	100575	Second	Network	white male	M	W	6	12	B	C	6	FALSE	-10	-6	0.931818181818182	2	TRUE	TRUE
4	100578	Initial	Network	white male	M	W	10	12	B	C	2	FALSE	-6	-2	0.977272727272727	1	TRUE	TRUE
4	100582	Initial	Network	white male	M	W	15	12	A	C	3	FALSE	-1	-3	0.965909090909091	1	TRUE	TRUE
4	100592	Initial	Network	white male	M	W	30	12	B	C	18	FALSE	14	-18	0.795454545454545	1	TRUE	TRUE
4	100636	Initial	Network	white male	M	W	15	12	C	C	3	TRUE	-1	-3	0.965909090909091	1	TRUE	TRUE
4	100636	Second	Network	white male	M	W	15	12	C	C	3	TRUE	-1	-3	0.965909090909091	2	TRUE	TRUE
4	100636	Final	Network	white male	M	W	15	12	C	C	3	TRUE	-1	-3	0.965909090909091	3	TRUE	TRUE
4	98928	Second	Network	white male	M	W	15	12	B	C	3	FALSE	-1	-3	0.965909090909091	2	TRUE	TRUE
4	98929	Initial	Network	white male	M	W	15	12	C	C	3	TRUE	-1	-3	0.965909090909091	1	TRUE	TRUE
4	98931	Second	Network	white male	M	W	12	12	C	C	0	TRUE	-4	0	1	2	TRUE	TRUE
4	98931	Final	Network	white male	M	W	12	12	C	C	0	TRUE	-4	0	1	3	TRUE	TRUE
4	99773	Second	Network	white male	M	W	5	12	B	C	7	FALSE	-11	-7	0.920454545454545	2	TRUE	TRUE
4	99773	Final	Network	white male	M	W	5	12	B	C	7	FALSE	-11	-7	0.920454545454545	3	TRUE	TRUE
5	100705	Initial	Network	white male	M	W	2	12	B	C	10	FALSE	-14	-10	0.886363636363636	1	TRUE	TRUE
5	100705	Second	Network	white male	M	W	16	12	C	C	4	TRUE	0	-4	0.954545454545455	2	TRUE	TRUE
5	100705	Final	Network	white male	M	W	12	12	C	C	0	TRUE	-4	0	1	3	TRUE	TRUE
5	100707	Initial	Network	white male	M	W	40	12	A	C	28	FALSE	24	-28	0.681818181818182	1	TRUE	TRUE
5	100707	Second	Network	white male	M	W	10	12	A	C	2	FALSE	-6	-2	0.977272727272727	2	TRUE	TRUE
5	100717	Final	Network	white male	M	W	17	12	C	C	5	TRUE	1	-5	0.943181818181818	3	TRUE	TRUE
5	100720	Initial	Network	white male	M	W	30	12	B	C	18	FALSE	14	-18	0.795454545454545	1	TRUE	TRUE
5	100720	Second	Network	white male	M	W	40	12	B	C	28	FALSE	24	-28	0.681818181818182	2	TRUE	TRUE
5	100720	Final	Network	white male	M	W	30	12	B	C	18	FALSE	14	-18	0.795454545454545	3	TRUE	TRUE
5	100726	Initial	Network	white male	M	W	15	12	B	C	3	FALSE	-1	-3	0.965909090909091	1	TRUE	TRUE
5	100740	Initial	Network	white male	M	W	15	12	B	C	3	FALSE	-1	-3	0.965909090909091	1	TRUE	TRUE
5	100740	Second	Network	white male	M	W	10	12	B	C	2	FALSE	-6	-2	0.977272727272727	2	TRUE	TRUE
5	100740	Final	Network	white male	M	W	15	12	B	C	3	FALSE	-1	-3	0.965909090909091	3	TRUE	TRUE
5	100745	Initial	Network	white male	M	W	5	12	C	C	7	TRUE	-11	-7	0.920454545454545	1	TRUE	TRUE
5	100745	Second	Network	white male	M	W	10	12	C	C	2	TRUE	-6	-2	0.977272727272727	2	TRUE	TRUE
5	100745	Final	Network	white male	M	W	2	12	B	C	10	FALSE	-14	-10	0.886363636363636	3	TRUE	TRUE
5	100754	Second	Network	white male	M	W	30	12	B	C	18	FALSE	14	-18	0.795454545454545	2	TRUE	TRUE
5	100754	Final	Network	white male	M	W	40	12	B	C	28	FALSE	24	-28	0.681818181818182	3	TRUE	TRUE
5	100755	Initial	Network	white male	M	W	5	12	B	C	7	FALSE	-11	-7	0.920454545454545	1	TRUE	TRUE
5	100755	Second	Network	white male	M	W	10	12	B	C	2	FALSE	-6	-2	0.977272727272727	2	TRUE	TRUE
5	100755	Final	Network	white male	M	W	10	12	B	C	2	FALSE	-6	-2	0.977272727272727	3	TRUE	TRUE
5	100757	Initial	Network	white male	M	W	15	12	B	C	3	FALSE	-1	-3	0.965909090909091	1	TRUE	TRUE
5	100757	Second	Network	white male	M	W	16	12	C	C	4	TRUE	0	-4	0.954545454545455	2	TRUE	TRUE
5	100757	Final	Network	white male	M	W	16	12	C	C	4	TRUE	0	-4	0.954545454545455	3	TRUE	TRUE
5	100758	Second	Network	white male	M	W	20	12	B	C	8	FALSE	4	-8	0.909090909090909	2	TRUE	TRUE
5	100758	Final	Network	white male	M	W	15	12	B	C	3	FALSE	-1	-3	0.965909090909091	3	TRUE	TRUE
5	100759	Initial	Network	white male	M	W	50	12	C	C	38	TRUE	34	-38	0.568181818181818	1	TRUE	TRUE
5	100759	Second	Network	white male	M	W	14	12	C	C	2	TRUE	-2	-2	0.977272727272727	2	TRUE	TRUE
5	100759	Final	Network	white male	M	W	20	12	C	C	8	TRUE	4	-8	0.909090909090909	3	TRUE	TRUE
5	100765	Initial	Network	white male	M	W	15	12	B	C	3	FALSE	-1	-3	0.965909090909091	1	TRUE	TRUE
5	100765	Second	Network	white male	M	W	15	12	B	C	3	FALSE	-1	-3	0.965909090909091	2	TRUE	TRUE
5	100765	Final	Network	white male	M	W	15	12	B	C	3	FALSE	-1	-3	0.965909090909091	3	TRUE	TRUE
5	100766	Initial	Network	white male	M	W	25	12	B	C	13	FALSE	9	-13	0.852272727272727	1	TRUE	TRUE
5	100766	Second	Network	white male	M	W	5	12	B	C	7	FALSE	-11	-7	0.920454545454545	2	TRUE	TRUE
5	100766	Final	Network	white male	M	W	5	12	B	C	7	FALSE	-11	-7	0.920454545454545	3	TRUE	TRUE
5	100767	Initial	Network	white male	M	W	10	12	B	C	2	FALSE	-6	-2	0.977272727272727	1	TRUE	TRUE
5	100767	Second	Network	white male	M	W	33.33	12	C	C	21.33	TRUE	17.33	-21.33	0.757613636363636	2	TRUE	TRUE
5	100767	Final	Network	white male	M	W	20	12	C	C	8	TRUE	4	-8	0.909090909090909	3	TRUE	TRUE
5	100770	Initial	Network	white male	M	W	10	12	B	C	2	FALSE	-6	-2	0.977272727272727	1	TRUE	TRUE
5	100770	Second	Network	white male	M	W	15	12	B	C	3	FALSE	-1	-3	0.965909090909091	2	TRUE	TRUE
5	100770	Final	Network	white male	M	W	12.5	12	B	C	0.5	FALSE	-3.5	-0.5	0.994318181818182	3	TRUE	TRUE
5	100783	Initial	Network	white male	M	W	1	12	A	C	11	FALSE	-15	-11	0.875	1	TRUE	TRUE
5	100783	Second	Network	white male	M	W	5	12	A	C	7	FALSE	-11	-7	0.920454545454545	2	TRUE	TRUE
5	100783	Final	Network	white male	M	W	1	12	A	C	11	FALSE	-15	-11	0.875	3	TRUE	TRUE
5	100837	Initial	Network	white male	M	W	3	12	A	C	9	FALSE	-13	-9	0.897727272727273	1	TRUE	TRUE
5	100837	Second	Network	white male	M	W	25	12	B	C	13	FALSE	9	-13	0.852272727272727	2	TRUE	TRUE
5	100837	Final	Network	white male	M	W	10	12	B	C	2	FALSE	-6	-2	0.977272727272727	3	TRUE	TRUE
5	100843	Initial	Network	white male	M	W	15	12	B	C	3	FALSE	-1	-3	0.965909090909091	1	TRUE	TRUE
5	100843	Second	Network	white male	M	W	15	12	B	C	3	FALSE	-1	-3	0.965909090909091	2	TRUE	TRUE
5	100843	Final	Network	white male	M	W	15	12	B	C	3	FALSE	-1	-3	0.965909090909091	3	TRUE	TRUE
5	100847	Initial	Network	white male	M	W	50	12	B	C	38	FALSE	34	-38	0.568181818181818	1	TRUE	TRUE
5	100847	Second	Network	white male	M	W	7.5	12	A	C	4.5	FALSE	-8.5	-4.5	0.948863636363636	2	TRUE	TRUE
5	100847	Final	Network	white male	M	W	16	12	A	C	4	FALSE	0	-4	0.954545454545455	3	TRUE	TRUE
5	100848	Initial	Network	white male	M	W	1	12	A	C	11	FALSE	-15	-11	0.875	1	TRUE	TRUE
5	100848	Second	Network	white male	M	W	22	12	A	C	10	FALSE	6	-10	0.886363636363636	2	TRUE	TRUE
5	101930	Initial	Network	white male	M	W	5	12	A	C	7	FALSE	-11	-7	0.920454545454545	1	TRUE	TRUE
5	101930	Second	Network	white male	M	W	5	12	A	C	7	FALSE	-11	-7	0.920454545454545	2	TRUE	TRUE
5	101930	Final	Network	white male	M	W	5	12	A	C	7	FALSE	-11	-7	0.920454545454545	3	TRUE	TRUE
5	102241	Initial	Network	white male	M	W	50	12	C	C	38	TRUE	34	-38	0.568181818181818	1	TRUE	TRUE
5	102241	Second	Network	white male	M	W	30	12	B	C	18	FALSE	14	-18	0.795454545454545	2	TRUE	TRUE
5	102241	Final	Network	white male	M	W	20	12	B	C	8	FALSE	4	-8	0.909090909090909	3	TRUE	TRUE
5	102260	Initial	Network	white male	M	W	3	12	A	C	9	FALSE	-13	-9	0.897727272727273	1	TRUE	TRUE
5	102260	Second	Network	white male	M	W	5	12	B	C	7	FALSE	-11	-7	0.920454545454545	2	TRUE	TRUE
5	102260	Final	Network	white male	M	W	5	12	B	C	7	FALSE	-11	-7	0.920454545454545	3	TRUE	TRUE
5	102263	Initial	Network	white male	M	W	5	12	B	C	7	FALSE	-11	-7	0.920454545454545	1	TRUE	TRUE
5	102263	Second	Network	white male	M	W	30	12	B	C	18	FALSE	14	-18	0.795454545454545	2	TRUE	TRUE
5	102263	Final	Network	white male	M	W	15	12	B	C	3	FALSE	-1	-3	0.965909090909091	3	TRUE	TRUE
5	102367	Second	Network	white male	M	W	15	12	C	C	3	TRUE	-1	-3	0.965909090909091	2	TRUE	TRUE
5	102367	Final	Network	white male	M	W	15	12	C	C	3	TRUE	-1	-3	0.965909090909091	3	TRUE	TRUE
5	102402	Second	Network	white male	M	W	10	12	A	C	2	FALSE	-6	-2	0.977272727272727	2	TRUE	TRUE
5	102432	Second	Network	white male	M	W	3	12	B	C	9	FALSE	-13	-9	0.897727272727273	2	TRUE	TRUE
5	102432	Final	Network	white male	M	W	18	12	B	C	6	FALSE	2	-6	0.931818181818182	3	TRUE	TRUE
5	102434	Initial	Network	white male	M	W	10	12	B	C	2	FALSE	-6	-2	0.977272727272727	1	TRUE	TRUE
5	102434	Second	Network	white male	M	W	10	12	B	C	2	FALSE	-6	-2	0.977272727272727	2	TRUE	TRUE
5	102434	Final	Network	white male	M	W	10	12	B	C	2	FALSE	-6	-2	0.977272727272727	3	TRUE	TRUE
5	102435	Second	Network	white male	M	W	30	12	B	C	18	FALSE	14	-18	0.795454545454545	2	TRUE	TRUE
5	102435	Final	Network	white male	M	W	30	12	B	C	18	FALSE	14	-18	0.795454545454545	3	TRUE	TRUE
5	102436	Initial	Network	white male	M	W	2	12	A	C	10	FALSE	-14	-10	0.886363636363636	1	TRUE	TRUE
5	102436	Second	Network	white male	M	W	2	12	A	C	10	FALSE	-14	-10	0.886363636363636	2	TRUE	TRUE
5	102450	Initial	Network	white male	M	W	35	12	B	C	23	FALSE	19	-23	0.738636363636364	1	TRUE	TRUE
5	102456	Initial	Network	white male	M	W	20	12	B	C	8	FALSE	4	-8	0.909090909090909	1	TRUE	TRUE
5	102456	Second	Network	white male	M	W	20	12	B	C	8	FALSE	4	-8	0.909090909090909	2	TRUE	TRUE
5	102456	Final	Network	white male	M	W	20	12	B	C	8	FALSE	4	-8	0.909090909090909	3	TRUE	TRUE
5	102466	Initial	Network	white male	M	W	10	12	A	C	2	FALSE	-6	-2	0.977272727272727	1	TRUE	TRUE
5	102466	Second	Network	white male	M	W	10	12	A	C	2	FALSE	-6	-2	0.977272727272727	2	TRUE	TRUE
5	102466	Final	Network	white male	M	W	15	12	A	C	3	FALSE	-1	-3	0.965909090909091	3	TRUE	TRUE
5	102489	Initial	Network	white male	M	W	10	12	B	C	2	FALSE	-6	-2	0.977272727272727	1	TRUE	TRUE
5	102489	Second	Network	white male	M	W	1.5	12	A	C	10.5	FALSE	-14.5	-10.5	0.880681818181818	2	TRUE	TRUE
5	102489	Final	Network	white male	M	W	2	12	B	C	10	FALSE	-14	-10	0.886363636363636	3	TRUE	TRUE
6	108737	Initial	Network	white male	M	W	20	12	A	C	8	FALSE	4	-8	0.909090909090909	1	TRUE	TRUE
6	108737	Second	Network	white male	M	W	20	12	A	C	8	FALSE	4	-8	0.909090909090909	2	TRUE	TRUE
6	108737	Final	Network	white male	M	W	20	12	A	C	8	FALSE	4	-8	0.909090909090909	3	TRUE	TRUE
6	108749	Initial	Network	white male	M	W	15	12	A	C	3	FALSE	-1	-3	0.965909090909091	1	TRUE	TRUE
6	108749	Second	Network	white male	M	W	25	12	A	C	13	FALSE	9	-13	0.852272727272727	2	TRUE	TRUE
6	108749	Final	Network	white male	M	W	25	12	A	C	13	FALSE	9	-13	0.852272727272727	3	TRUE	TRUE
6	108753	Second	Network	white male	M	W	20	12	B	C	8	FALSE	4	-8	0.909090909090909	2	TRUE	TRUE
6	108753	Final	Network	white male	M	W	15	12	B	C	3	FALSE	-1	-3	0.965909090909091	3	TRUE	TRUE
6	108758	Initial	Network	white male	M	W	10	12	C	C	2	TRUE	-6	-2	0.977272727272727	1	TRUE	TRUE
6	108759	Initial	Network	white male	M	W	15	12	C	C	3	TRUE	-1	-3	0.965909090909091	1	TRUE	TRUE
6	108760	Initial	Network	white male	M	W	10	12	C	C	2	TRUE	-6	-2	0.977272727272727	1	TRUE	TRUE
6	108760	Second	Network	white male	M	W	10	12	C	C	2	TRUE	-6	-2	0.977272727272727	2	TRUE	TRUE
6	108760	Final	Network	white male	M	W	10	12	C	C	2	TRUE	-6	-2	0.977272727272727	3	TRUE	TRUE
6	108763	Initial	Network	white male	M	W	30	12	C	C	18	TRUE	14	-18	0.795454545454545	1	TRUE	TRUE
6	108763	Second	Network	white male	M	W	30	12	C	C	18	TRUE	14	-18	0.795454545454545	2	TRUE	TRUE
6	108763	Final	Network	white male	M	W	25	12	C	C	13	TRUE	9	-13	0.852272727272727	3	TRUE	TRUE
6	108764	Initial	Network	white male	M	W	40	12	B	C	28	FALSE	24	-28	0.681818181818182	1	TRUE	TRUE
6	108764	Second	Network	white male	M	W	40	12	B	C	28	FALSE	24	-28	0.681818181818182	2	TRUE	TRUE
6	108764	Final	Network	white male	M	W	30	12	B	C	18	FALSE	14	-18	0.795454545454545	3	TRUE	TRUE
6	108770	Initial	Network	white male	M	W	50	12	D	C	38	FALSE	34	-38	0.568181818181818	1	TRUE	TRUE
6	108770	Second	Network	white male	M	W	25	12	B	C	13	FALSE	9	-13	0.852272727272727	2	TRUE	TRUE
6	108770	Final	Network	white male	M	W	25	12	B	C	13	FALSE	9	-13	0.852272727272727	3	TRUE	TRUE
6	108772	Second	Network	white male	M	W	10	12	B	C	2	FALSE	-6	-2	0.977272727272727	2	TRUE	TRUE
6	108772	Final	Network	white male	M	W	10	12	B	C	2	FALSE	-6	-2	0.977272727272727	3	TRUE	TRUE
6	108774	Initial	Network	white male	M	W	3	12	A	C	9	FALSE	-13	-9	0.897727272727273	1	TRUE	TRUE
6	108774	Second	Network	white male	M	W	1.7	12	A	C	10.3	FALSE	-14.3	-10.3	0.882954545454545	2	TRUE	TRUE
6	108774	Final	Network	white male	M	W	1.7	12	A	C	10.3	FALSE	-14.3	-10.3	0.882954545454545	3	TRUE	TRUE
6	108775	Second	Network	white male	M	W	15	12	A	C	3	FALSE	-1	-3	0.965909090909091	2	TRUE	TRUE
6	108775	Final	Network	white male	M	W	20	12	B	C	8	FALSE	4	-8	0.909090909090909	3	TRUE	TRUE
6	108778	Initial	Network	white male	M	W	15	12	B	C	3	FALSE	-1	-3	0.965909090909091	1	TRUE	TRUE
6	108778	Second	Network	white male	M	W	NA	12	A	C	NA	FALSE	NA	NA	NA	2	TRUE	TRUE
6	108778	Final	Network	white male	M	W	5	12	B	C	7	FALSE	-11	-7	0.920454545454545	3	TRUE	TRUE
6	108780	Second	Network	white male	M	W	25	12	B	C	13	FALSE	9	-13	0.852272727272727	2	TRUE	TRUE
6	108780	Final	Network	white male	M	W	18	12	B	C	6	FALSE	2	-6	0.931818181818182	3	TRUE	TRUE
6	108781	Initial	Network	white male	M	W	20	12	A	C	8	FALSE	4	-8	0.909090909090909	1	TRUE	TRUE
6	108781	Second	Network	white male	M	W	2	12	A	C	10	FALSE	-14	-10	0.886363636363636	2	TRUE	TRUE
6	108781	Final	Network	white male	M	W	2	12	A	C	10	FALSE	-14	-10	0.886363636363636	3	TRUE	TRUE
6	108782	Initial	Network	white male	M	W	30	12	B	C	18	FALSE	14	-18	0.795454545454545	1	TRUE	TRUE
6	108782	Second	Network	white male	M	W	20	12	B	C	8	FALSE	4	-8	0.909090909090909	2	TRUE	TRUE
6	108782	Final	Network	white male	M	W	20	12	B	C	8	FALSE	4	-8	0.909090909090909	3	TRUE	TRUE
6	108783	Initial	Network	white male	M	W	2	12	A	C	10	FALSE	-14	-10	0.886363636363636	1	TRUE	TRUE
6	108783	Second	Network	white male	M	W	12	12	A	C	0	FALSE	-4	0	1	2	TRUE	TRUE
6	108783	Final	Network	white male	M	W	11	12	A	C	1	FALSE	-5	-1	0.988636363636364	3	TRUE	TRUE
6	108787	Initial	Network	white male	M	W	30	12	B	C	18	FALSE	14	-18	0.795454545454545	1	TRUE	TRUE
6	108787	Second	Network	white male	M	W	15	12	B	C	3	FALSE	-1	-3	0.965909090909091	2	TRUE	TRUE
6	108787	Final	Network	white male	M	W	25	12	B	C	13	FALSE	9	-13	0.852272727272727	3	TRUE	TRUE
6	108788	Initial	Network	white male	M	W	10	12	B	C	2	FALSE	-6	-2	0.977272727272727	1	TRUE	TRUE
6	108788	Second	Network	white male	M	W	30	12	B	C	18	FALSE	14	-18	0.795454545454545	2	TRUE	TRUE
6	108788	Final	Network	white male	M	W	20	12	B	C	8	FALSE	4	-8	0.909090909090909	3	TRUE	TRUE
6	108789	Initial	Network	white male	M	W	20	12	B	C	8	FALSE	4	-8	0.909090909090909	1	TRUE	TRUE
6	108789	Second	Network	white male	M	W	15	12	B	C	3	FALSE	-1	-3	0.965909090909091	2	TRUE	TRUE
6	108789	Final	Network	white male	M	W	15	12	B	C	3	FALSE	-1	-3	0.965909090909091	3	TRUE	TRUE
6	108797	Initial	Network	white male	M	W	30	12	D	C	18	FALSE	14	-18	0.795454545454545	1	TRUE	TRUE
6	108797	Second	Network	white male	M	W	25	12	C	C	13	TRUE	9	-13	0.852272727272727	2	TRUE	TRUE
6	108800	Initial	Network	white male	M	W	70	12	B	C	58	FALSE	54	-58	0.340909090909091	1	TRUE	TRUE
6	108800	Second	Network	white male	M	W	25	12	B	C	13	FALSE	9	-13	0.852272727272727	2	TRUE	TRUE
6	108800	Final	Network	white male	M	W	25	12	B	C	13	FALSE	9	-13	0.852272727272727	3	TRUE	TRUE
6	108802	Initial	Network	white male	M	W	20	12	B	C	8	FALSE	4	-8	0.909090909090909	1	TRUE	TRUE
6	108802	Second	Network	white male	M	W	20	12	B	C	8	FALSE	4	-8	0.909090909090909	2	TRUE	TRUE
6	108802	Final	Network	white male	M	W	20	12	B	C	8	FALSE	4	-8	0.909090909090909	3	TRUE	TRUE
6	108804	Second	Network	white male	M	W	15	12	B	C	3	FALSE	-1	-3	0.965909090909091	2	TRUE	TRUE
6	108804	Final	Network	white male	M	W	20	12	B	C	8	FALSE	4	-8	0.909090909090909	3	TRUE	TRUE
6	108829	Initial	Network	white male	M	W	2	12	B	C	10	FALSE	-14	-10	0.886363636363636	1	TRUE	TRUE
6	108829	Second	Network	white male	M	W	7	12	B	C	5	FALSE	-9	-5	0.943181818181818	2	TRUE	TRUE
6	108829	Final	Network	white male	M	W	7	12	B	C	5	FALSE	-9	-5	0.943181818181818	3	TRUE	TRUE
6	108830	Second	Network	white male	M	W	42	12	B	C	30	FALSE	26	-30	0.659090909090909	2	TRUE	TRUE
6	108830	Final	Network	white male	M	W	20	12	B	C	8	FALSE	4	-8	0.909090909090909	3	TRUE	TRUE
6	108833	Initial	Network	white male	M	W	15	12	B	C	3	FALSE	-1	-3	0.965909090909091	1	TRUE	TRUE
6	108833	Second	Network	white male	M	W	15	12	B	C	3	FALSE	-1	-3	0.965909090909091	2	TRUE	TRUE
6	108833	Final	Network	white male	M	W	15	12	B	C	3	FALSE	-1	-3	0.965909090909091	3	TRUE	TRUE
6	108842	Second	Network	white male	M	W	20	12	B	C	8	FALSE	4	-8	0.909090909090909	2	TRUE	TRUE
6	108855	Initial	Network	white male	M	W	42	12	D	C	30	FALSE	26	-30	0.659090909090909	1	TRUE	TRUE
6	108855	Second	Network	white male	M	W	35	12	C	C	23	TRUE	19	-23	0.738636363636364	2	TRUE	TRUE
6	108855	Final	Network	white male	M	W	26	12	A	C	14	FALSE	10	-14	0.840909090909091	3	TRUE	TRUE
6	108878	Initial	Network	white male	M	W	10	12	B	C	2	FALSE	-6	-2	0.977272727272727	1	TRUE	TRUE
6	108878	Second	Network	white male	M	W	15	12	B	C	3	FALSE	-1	-3	0.965909090909091	2	TRUE	TRUE
6	108878	Final	Network	white male	M	W	15	12	B	C	3	FALSE	-1	-3	0.965909090909091	3	TRUE	TRUE
6	108887	Initial	Network	white male	M	W	2	12	A	C	10	FALSE	-14	-10	0.886363636363636	1	TRUE	TRUE
6	108887	Second	Network	white male	M	W	10	12	B	C	2	FALSE	-6	-2	0.977272727272727	2	TRUE	TRUE
6	108887	Final	Network	white male	M	W	18	12	C	C	6	TRUE	2	-6	0.931818181818182	3	TRUE	TRUE
6	108894	Initial	Network	white male	M	W	5	12	B	C	7	FALSE	-11	-7	0.920454545454545	1	TRUE	TRUE
6	108894	Second	Network	white male	M	W	5	12	B	C	7	FALSE	-11	-7	0.920454545454545	2	TRUE	TRUE
6	108894	Final	Network	white male	M	W	7	12	B	C	5	FALSE	-9	-5	0.943181818181818	3	TRUE	TRUE
6	108896	Second	Network	white male	M	W	1	12	A	C	11	FALSE	-15	-11	0.875	2	TRUE	TRUE
6	108896	Final	Network	white male	M	W	2	12	A	C	10	FALSE	-14	-10	0.886363636363636	3	TRUE	TRUE
7	127309	Initial	Network	white male	M	W	15	12	B	C	3	FALSE	-1	-3	0.965909090909091	1	TRUE	TRUE
7	127309	Second	Network	white male	M	W	15	12	B	C	3	FALSE	-1	-3	0.965909090909091	2	TRUE	TRUE
7	127309	Final	Network	white male	M	W	15	12	B	C	3	FALSE	-1	-3	0.965909090909091	3	TRUE	TRUE
7	127313	Initial	Network	white male	M	W	10	12	B	C	2	FALSE	-6	-2	0.977272727272727	1	TRUE	TRUE
7	127313	Second	Network	white male	M	W	20	12	B	C	8	FALSE	4	-8	0.909090909090909	2	TRUE	TRUE
7	127313	Final	Network	white male	M	W	25	12	B	C	13	FALSE	9	-13	0.852272727272727	3	TRUE	TRUE
7	127333	Second	Network	white male	M	W	20	12	A	C	8	FALSE	4	-8	0.909090909090909	2	TRUE	TRUE
7	127333	Final	Network	white male	M	W	10	12	B	C	2	FALSE	-6	-2	0.977272727272727	3	TRUE	TRUE
7	127336	Initial	Network	white male	M	W	9	12	C	C	3	TRUE	-7	-3	0.965909090909091	1	TRUE	TRUE
7	127336	Second	Network	white male	M	W	13	12	C	C	1	TRUE	-3	-1	0.988636363636364	2	TRUE	TRUE
7	127336	Final	Network	white male	M	W	13	12	C	C	1	TRUE	-3	-1	0.988636363636364	3	TRUE	TRUE
7	129573	Initial	Network	white male	M	W	30	12	B	C	18	FALSE	14	-18	0.795454545454545	1	TRUE	TRUE
7	129573	Second	Network	white male	M	W	15	12	B	C	3	FALSE	-1	-3	0.965909090909091	2	TRUE	TRUE
7	129579	Initial	Network	white male	M	W	20	12	B	C	8	FALSE	4	-8	0.909090909090909	1	TRUE	TRUE
7	129579	Second	Network	white male	M	W	20	12	B	C	8	FALSE	4	-8	0.909090909090909	2	TRUE	TRUE
7	129581	Initial	Network	white male	M	W	15	12	A	C	3	FALSE	-1	-3	0.965909090909091	1	TRUE	TRUE
7	129581	Second	Network	white male	M	W	10	12	A	C	2	FALSE	-6	-2	0.977272727272727	2	TRUE	TRUE
7	129581	Final	Network	white male	M	W	20	12	B	C	8	FALSE	4	-8	0.909090909090909	3	TRUE	TRUE
7	129727	Initial	Network	white male	M	W	5	12	B	C	7	FALSE	-11	-7	0.920454545454545	1	TRUE	TRUE
7	129727	Second	Network	white male	M	W	8	12	B	C	4	FALSE	-8	-4	0.954545454545455	2	TRUE	TRUE
7	129731	Initial	Network	white male	M	W	15	12	B	C	3	FALSE	-1	-3	0.965909090909091	1	TRUE	TRUE
7	129731	Second	Network	white male	M	W	15	12	B	C	3	FALSE	-1	-3	0.965909090909091	2	TRUE	TRUE
7	129731	Final	Network	white male	M	W	15	12	B	C	3	FALSE	-1	-3	0.965909090909091	3	TRUE	TRUE
7	129732	Initial	Network	white male	M	W	1	12	A	C	11	FALSE	-15	-11	0.875	1	TRUE	TRUE
7	129732	Second	Network	white male	M	W	12	12	A	C	0	FALSE	-4	0	1	2	TRUE	TRUE
7	129732	Final	Network	white male	M	W	16	12	C	C	4	TRUE	0	-4	0.954545454545455	3	TRUE	TRUE
7	129740	Initial	Network	white male	M	W	30	12	B	C	18	FALSE	14	-18	0.795454545454545	1	TRUE	TRUE
7	129740	Second	Network	white male	M	W	15	12	B	C	3	FALSE	-1	-3	0.965909090909091	2	TRUE	TRUE
7	129741	Second	Network	white male	M	W	10	12	A	C	2	FALSE	-6	-2	0.977272727272727	2	TRUE	TRUE
7	129741	Final	Network	white male	M	W	12	12	A	C	0	FALSE	-4	0	1	3	TRUE	TRUE
7	129747	Initial	Network	white male	M	W	25	12	C	C	13	TRUE	9	-13	0.852272727272727	1	TRUE	TRUE
7	129747	Second	Network	white male	M	W	25	12	C	C	13	TRUE	9	-13	0.852272727272727	2	TRUE	TRUE
7	129747	Final	Network	white male	M	W	25	12	C	C	13	TRUE	9	-13	0.852272727272727	3	TRUE	TRUE
7	129781	Initial	Network	white male	M	W	40	12	C	C	28	TRUE	24	-28	0.681818181818182	1	TRUE	TRUE
7	129781	Second	Network	white male	M	W	25	12	C	C	13	TRUE	9	-13	0.852272727272727	2	TRUE	TRUE
7	129781	Final	Network	white male	M	W	20	12	C	C	8	TRUE	4	-8	0.909090909090909	3	TRUE	TRUE
7	129783	Initial	Network	white male	M	W	40	12	B	C	28	FALSE	24	-28	0.681818181818182	1	TRUE	TRUE
7	129783	Second	Network	white male	M	W	40	12	B	C	28	FALSE	24	-28	0.681818181818182	2	TRUE	TRUE
7	129783	Final	Network	white male	M	W	40	12	B	C	28	FALSE	24	-28	0.681818181818182	3	TRUE	TRUE
7	129806	Initial	Network	white male	M	W	16	12	B	C	4	FALSE	0	-4	0.954545454545455	1	TRUE	TRUE
7	129806	Second	Network	white male	M	W	13.33	12	B	C	1.33	FALSE	-2.67	-1.33	0.984886363636364	2	TRUE	TRUE
7	129806	Final	Network	white male	M	W	16.1	12	B	C	4.1	FALSE	0.100000000000001	-4.1	0.953409090909091	3	TRUE	TRUE
7	129808	Second	Network	white male	M	W	25	12	B	C	13	FALSE	9	-13	0.852272727272727	2	TRUE	TRUE
7	129808	Final	Network	white male	M	W	20	12	C	C	8	TRUE	4	-8	0.909090909090909	3	TRUE	TRUE
7	129813	Initial	Network	white male	M	W	1	12	B	C	11	FALSE	-15	-11	0.875	1	TRUE	TRUE
7	129813	Second	Network	white male	M	W	1	12	B	C	11	FALSE	-15	-11	0.875	2	TRUE	TRUE
7	129824	Initial	Network	white male	M	W	10.1	12	A	C	1.9	FALSE	-5.9	-1.9	0.978409090909091	1	TRUE	TRUE
7	129824	Second	Network	white male	M	W	10	12	A	C	2	FALSE	-6	-2	0.977272727272727	2	TRUE	TRUE
7	129824	Final	Network	white male	M	W	10	12	A	C	2	FALSE	-6	-2	0.977272727272727	3	TRUE	TRUE
7	129847	Initial	Network	white male	M	W	30	12	B	C	18	FALSE	14	-18	0.795454545454545	1	TRUE	TRUE
7	129847	Second	Network	white male	M	W	10	12	A	C	2	FALSE	-6	-2	0.977272727272727	2	TRUE	TRUE
7	129848	Initial	Network	white male	M	W	42	12	B	C	30	FALSE	26	-30	0.659090909090909	1	TRUE	TRUE
7	129848	Second	Network	white male	M	W	33	12	B	C	21	FALSE	17	-21	0.761363636363636	2	TRUE	TRUE
7	129848	Final	Network	white male	M	W	33	12	B	C	21	FALSE	17	-21	0.761363636363636	3	TRUE	TRUE
7	129849	Initial	Network	white male	M	W	5	12	B	C	7	FALSE	-11	-7	0.920454545454545	1	TRUE	TRUE
7	129849	Second	Network	white male	M	W	30	12	B	C	18	FALSE	14	-18	0.795454545454545	2	TRUE	TRUE
7	129849	Final	Network	white male	M	W	15	12	C	C	3	TRUE	-1	-3	0.965909090909091	3	TRUE	TRUE
7	129852	Initial	Network	white male	M	W	30	12	A	C	18	FALSE	14	-18	0.795454545454545	1	TRUE	TRUE
7	129852	Second	Network	white male	M	W	30	12	D	C	18	FALSE	14	-18	0.795454545454545	2	TRUE	TRUE
7	129862	Second	Network	white male	M	W	15	12	B	C	3	FALSE	-1	-3	0.965909090909091	2	TRUE	TRUE
7	129862	Final	Network	white male	M	W	15	12	B	C	3	FALSE	-1	-3	0.965909090909091	3	TRUE	TRUE
7	129866	Initial	Network	white male	M	W	10	12	B	C	2	FALSE	-6	-2	0.977272727272727	1	TRUE	TRUE
7	129866	Second	Network	white male	M	W	10	12	B	C	2	FALSE	-6	-2	0.977272727272727	2	TRUE	TRUE
7	129866	Final	Network	white male	M	W	13	12	D	C	1	FALSE	-3	-1	0.988636363636364	3	TRUE	TRUE
7	129881	Initial	Network	white male	M	W	25	12	D	C	13	FALSE	9	-13	0.852272727272727	1	TRUE	TRUE
7	129881	Second	Network	white male	M	W	13	12	B	C	1	FALSE	-3	-1	0.988636363636364	2	TRUE	TRUE
7	129881	Final	Network	white male	M	W	16.67	12	B	C	4.67	FALSE	0.670000000000002	-4.67	0.946931818181818	3	TRUE	TRUE
7	129883	Initial	Network	white male	M	W	20	12	A	C	8	FALSE	4	-8	0.909090909090909	1	TRUE	TRUE
7	129886	Initial	Network	white male	M	W	12	12	A	C	0	FALSE	-4	0	1	1	TRUE	TRUE
7	129886	Second	Network	white male	M	W	8	12	B	C	4	FALSE	-8	-4	0.954545454545455	2	TRUE	TRUE
7	129886	Final	Network	white male	M	W	12	12	B	C	0	FALSE	-4	0	1	3	TRUE	TRUE
7	129888	Initial	Network	white male	M	W	3	12	B	C	9	FALSE	-13	-9	0.897727272727273	1	TRUE	TRUE
7	129895	Final	Network	white male	M	W	45	12	B	C	33	FALSE	29	-33	0.625	3	TRUE	TRUE
7	129900	Initial	Network	white male	M	W	20	12	B	C	8	FALSE	4	-8	0.909090909090909	1	TRUE	TRUE
7	129900	Second	Network	white male	M	W	25	12	B	C	13	FALSE	9	-13	0.852272727272727	2	TRUE	TRUE
7	129900	Final	Network	white male	M	W	30	12	B	C	18	FALSE	14	-18	0.795454545454545	3	TRUE	TRUE
7	129902	Initial	Network	white male	M	W	30	12	C	C	18	TRUE	14	-18	0.795454545454545	1	TRUE	TRUE
7	129902	Second	Network	white male	M	W	10	12	C	C	2	TRUE	-6	-2	0.977272727272727	2	TRUE	TRUE
7	129902	Final	Network	white male	M	W	30	12	C	C	18	TRUE	14	-18	0.795454545454545	3	TRUE	TRUE
1	79604	Second	Network	Black female	F	B	5	12	B	C	7	FALSE	-11	-7	0.920454545454545	2	TRUE	TRUE
1	79604	Final	Network	Black female	F	B	12	12	B	C	0	FALSE	-4	0	1	3	TRUE	TRUE
1	79615	Initial	Network	Black female	F	B	12	12	B	C	0	FALSE	-4	0	1	1	TRUE	TRUE
1	79615	Final	Network	Black female	F	B	12	12	C	C	0	TRUE	-4	0	1	3	TRUE	TRUE
1	79623	Second	Network	Black female	F	B	30	12	B	C	18	FALSE	14	-18	0.795454545454545	2	TRUE	TRUE
1	79623	Final	Network	Black female	F	B	20	12	B	C	8	FALSE	4	-8	0.909090909090909	3	TRUE	TRUE
1	79640	Initial	Network	Black female	F	B	15	12	A	C	3	FALSE	-1	-3	0.965909090909091	1	TRUE	TRUE
1	79640	Second	Network	Black female	F	B	14	12	B	C	2	FALSE	-2	-2	0.977272727272727	2	TRUE	TRUE
1	79640	Final	Network	Black female	F	B	14	12	B	C	2	FALSE	-2	-2	0.977272727272727	3	TRUE	TRUE
1	79644	Second	Network	Black female	F	B	10	12	A	C	2	FALSE	-6	-2	0.977272727272727	2	TRUE	TRUE
1	79644	Final	Network	Black female	F	B	5	12	A	C	7	FALSE	-11	-7	0.920454545454545	3	TRUE	TRUE
1	79645	Initial	Network	Black female	F	B	5	12	B	C	7	FALSE	-11	-7	0.920454545454545	1	TRUE	TRUE
1	79645	Second	Network	Black female	F	B	16	12	C	C	4	TRUE	0	-4	0.954545454545455	2	TRUE	TRUE
1	79645	Final	Network	Black female	F	B	14	12	C	C	2	TRUE	-2	-2	0.977272727272727	3	TRUE	TRUE
1	79647	Initial	Network	Black female	F	B	NA	12	B	C	NA	FALSE	NA	NA	NA	1	TRUE	TRUE
1	79647	Second	Network	Black female	F	B	8.5	12	C	C	3.5	TRUE	-7.5	-3.5	0.960227272727273	2	TRUE	TRUE
1	79647	Final	Network	Black female	F	B	18	12	C	C	6	TRUE	2	-6	0.931818181818182	3	TRUE	TRUE
1	79652	Final	Network	Black female	F	B	40	12	B	C	28	FALSE	24	-28	0.681818181818182	3	TRUE	TRUE
1	79653	Second	Network	Black female	F	B	15	12	B	C	3	FALSE	-1	-3	0.965909090909091	2	TRUE	TRUE
1	79653	Final	Network	Black female	F	B	25	12	B	C	13	FALSE	9	-13	0.852272727272727	3	TRUE	TRUE
1	79658	Second	Network	Black female	F	B	20	12	B	C	8	FALSE	4	-8	0.909090909090909	2	TRUE	TRUE
1	79659	Initial	Network	Black female	F	B	30	12	B	C	18	FALSE	14	-18	0.795454545454545	1	TRUE	TRUE
1	79659	Second	Network	Black female	F	B	15	12	B	C	3	FALSE	-1	-3	0.965909090909091	2	TRUE	TRUE
1	79659	Final	Network	Black female	F	B	15	12	B	C	3	FALSE	-1	-3	0.965909090909091	3	TRUE	TRUE
1	80071	Initial	Network	Black female	F	B	20	12	D	C	8	FALSE	4	-8	0.909090909090909	1	TRUE	TRUE
1	80071	Second	Network	Black female	F	B	25	12	D	C	13	FALSE	9	-13	0.852272727272727	2	TRUE	TRUE
1	80071	Final	Network	Black female	F	B	25	12	D	C	13	FALSE	9	-13	0.852272727272727	3	TRUE	TRUE
1	80075	Initial	Network	Black female	F	B	10	12	A	C	2	FALSE	-6	-2	0.977272727272727	1	TRUE	TRUE
1	80075	Second	Network	Black female	F	B	14	12	B	C	2	FALSE	-2	-2	0.977272727272727	2	TRUE	TRUE
1	80075	Final	Network	Black female	F	B	15	12	C	C	3	TRUE	-1	-3	0.965909090909091	3	TRUE	TRUE
1	80077	Initial	Network	Black female	F	B	20	12	A	C	8	FALSE	4	-8	0.909090909090909	1	TRUE	TRUE
1	80077	Second	Network	Black female	F	B	10	12	D	C	2	FALSE	-6	-2	0.977272727272727	2	TRUE	TRUE
1	80077	Final	Network	Black female	F	B	20	12	B	C	8	FALSE	4	-8	0.909090909090909	3	TRUE	TRUE
1	80082	Initial	Network	Black female	F	B	20	12	D	C	8	FALSE	4	-8	0.909090909090909	1	TRUE	TRUE
1	80082	Second	Network	Black female	F	B	30	12	C	C	18	TRUE	14	-18	0.795454545454545	2	TRUE	TRUE
1	80082	Final	Network	Black female	F	B	17	12	C	C	5	TRUE	1	-5	0.943181818181818	3	TRUE	TRUE
1	80084	Initial	Network	Black female	F	B	0.5	12	A	C	11.5	FALSE	-15.5	-11.5	0.869318181818182	1	TRUE	TRUE
1	80084	Second	Network	Black female	F	B	1	12	B	C	11	FALSE	-15	-11	0.875	2	TRUE	TRUE
1	80084	Final	Network	Black female	F	B	1	12	B	C	11	FALSE	-15	-11	0.875	3	TRUE	TRUE
1	80087	Initial	Network	Black female	F	B	20	12	B	C	8	FALSE	4	-8	0.909090909090909	1	TRUE	TRUE
1	80087	Second	Network	Black female	F	B	1.5	12	A	C	10.5	FALSE	-14.5	-10.5	0.880681818181818	2	TRUE	TRUE
1	80087	Final	Network	Black female	F	B	10	12	B	C	2	FALSE	-6	-2	0.977272727272727	3	TRUE	TRUE
1	80089	Initial	Network	Black female	F	B	30	12	B	C	18	FALSE	14	-18	0.795454545454545	1	TRUE	TRUE
1	80089	Second	Network	Black female	F	B	10	12	A	C	2	FALSE	-6	-2	0.977272727272727	2	TRUE	TRUE
1	80089	Final	Network	Black female	F	B	10	12	B	C	2	FALSE	-6	-2	0.977272727272727	3	TRUE	TRUE
1	80090	Initial	Network	Black female	F	B	10	12	A	C	2	FALSE	-6	-2	0.977272727272727	1	TRUE	TRUE
1	80090	Second	Network	Black female	F	B	9	12	B	C	3	FALSE	-7	-3	0.965909090909091	2	TRUE	TRUE
1	80090	Final	Network	Black female	F	B	10	12	B	C	2	FALSE	-6	-2	0.977272727272727	3	TRUE	TRUE
1	80095	Initial	Network	Black female	F	B	25	12	B	C	13	FALSE	9	-13	0.852272727272727	1	TRUE	TRUE
1	80095	Second	Network	Black female	F	B	10	12	A	C	2	FALSE	-6	-2	0.977272727272727	2	TRUE	TRUE
1	80095	Final	Network	Black female	F	B	10	12	B	C	2	FALSE	-6	-2	0.977272727272727	3	TRUE	TRUE
1	80098	Initial	Network	Black female	F	B	10	12	B	C	2	FALSE	-6	-2	0.977272727272727	1	TRUE	TRUE
1	80098	Second	Network	Black female	F	B	15	12	B	C	3	FALSE	-1	-3	0.965909090909091	2	TRUE	TRUE
1	80098	Final	Network	Black female	F	B	12	12	B	C	0	FALSE	-4	0	1	3	TRUE	TRUE
1	80099	Second	Network	Black female	F	B	25	12	B	C	13	FALSE	9	-13	0.852272727272727	2	TRUE	TRUE
1	80099	Final	Network	Black female	F	B	28	12	B	C	16	FALSE	12	-16	0.818181818181818	3	TRUE	TRUE
1	80100	Initial	Network	Black female	F	B	5	12	B	C	7	FALSE	-11	-7	0.920454545454545	1	TRUE	TRUE
1	80100	Second	Network	Black female	F	B	12	12	C	C	0	TRUE	-4	0	1	2	TRUE	TRUE
1	80100	Final	Network	Black female	F	B	12	12	C	C	0	TRUE	-4	0	1	3	TRUE	TRUE
1	80111	Initial	Network	Black female	F	B	5	12	C	C	7	TRUE	-11	-7	0.920454545454545	1	TRUE	TRUE
1	80111	Second	Network	Black female	F	B	10	12	C	C	2	TRUE	-6	-2	0.977272727272727	2	TRUE	TRUE
1	80111	Final	Network	Black female	F	B	10	12	C	C	2	TRUE	-6	-2	0.977272727272727	3	TRUE	TRUE
1	80124	Initial	Network	Black female	F	B	2	12	B	C	10	FALSE	-14	-10	0.886363636363636	1	TRUE	TRUE
1	80124	Second	Network	Black female	F	B	12	12	B	C	0	FALSE	-4	0	1	2	TRUE	TRUE
1	80124	Final	Network	Black female	F	B	12	12	C	C	0	TRUE	-4	0	1	3	TRUE	TRUE
1	80126	Initial	Network	Black female	F	B	5	12	A	C	7	FALSE	-11	-7	0.920454545454545	1	TRUE	TRUE
1	80126	Second	Network	Black female	F	B	16.6	12	A	C	4.6	FALSE	0.600000000000001	-4.6	0.947727272727273	2	TRUE	TRUE
1	80126	Final	Network	Black female	F	B	16.6	12	A	C	4.6	FALSE	0.600000000000001	-4.6	0.947727272727273	3	TRUE	TRUE
1	80128	Initial	Network	Black female	F	B	NA	12	B	C	NA	FALSE	NA	NA	NA	1	TRUE	TRUE
1	80128	Second	Network	Black female	F	B	5	12	A	C	7	FALSE	-11	-7	0.920454545454545	2	TRUE	TRUE
1	80128	Final	Network	Black female	F	B	15	12	B	C	3	FALSE	-1	-3	0.965909090909091	3	TRUE	TRUE
1	80135	Initial	Network	Black female	F	B	15	12	B	C	3	FALSE	-1	-3	0.965909090909091	1	TRUE	TRUE
1	80135	Second	Network	Black female	F	B	15	12	C	C	3	TRUE	-1	-3	0.965909090909091	2	TRUE	TRUE
1	80135	Final	Network	Black female	F	B	15	12	C	C	3	TRUE	-1	-3	0.965909090909091	3	TRUE	TRUE
1	80903	Initial	Network	Black female	F	B	40	12	A	C	28	FALSE	24	-28	0.681818181818182	1	TRUE	TRUE
1	80908	Initial	Network	Black female	F	B	1	12	B	C	11	FALSE	-15	-11	0.875	1	TRUE	TRUE
1	80908	Second	Network	Black female	F	B	5	12	B	C	7	FALSE	-11	-7	0.920454545454545	2	TRUE	TRUE
1	80908	Final	Network	Black female	F	B	5	12	B	C	7	FALSE	-11	-7	0.920454545454545	3	TRUE	TRUE
1	80909	Initial	Network	Black female	F	B	NA	12	A	C	NA	FALSE	NA	NA	NA	1	TRUE	TRUE
1	80909	Second	Network	Black female	F	B	NA	12	A	C	NA	FALSE	NA	NA	NA	2	TRUE	TRUE
1	80909	Final	Network	Black female	F	B	25	12	A	C	13	FALSE	9	-13	0.852272727272727	3	TRUE	TRUE
1	80915	Second	Network	Black female	F	B	17.5	12	B	C	5.5	FALSE	1.5	-5.5	0.9375	2	TRUE	TRUE
1	80915	Final	Network	Black female	F	B	20	12	B	C	8	FALSE	4	-8	0.909090909090909	3	TRUE	TRUE
1	80917	Second	Network	Black female	F	B	20	12	C	C	8	TRUE	4	-8	0.909090909090909	2	TRUE	TRUE
1	80917	Final	Network	Black female	F	B	16	12	C	C	4	TRUE	0	-4	0.954545454545455	3	TRUE	TRUE
1	80935	Initial	Network	Black female	F	B	60	12	A	C	48	FALSE	44	-48	0.454545454545455	1	TRUE	TRUE
1	80935	Second	Network	Black female	F	B	100	12	B	C	88	FALSE	84	-88	0	2	TRUE	TRUE
1	80935	Final	Network	Black female	F	B	60	12	B	C	48	FALSE	44	-48	0.454545454545455	3	TRUE	TRUE
1	80937	Second	Network	Black female	F	B	5	12	B	C	7	FALSE	-11	-7	0.920454545454545	2	TRUE	TRUE
1	80937	Final	Network	Black female	F	B	8	12	A	C	4	FALSE	-8	-4	0.954545454545455	3	TRUE	TRUE
1	80999	Initial	Network	Black female	F	B	100	12	D	C	88	FALSE	84	-88	0	1	TRUE	TRUE
1	80999	Second	Network	Black female	F	B	30	12	C	C	18	TRUE	14	-18	0.795454545454545	2	TRUE	TRUE
1	80999	Final	Network	Black female	F	B	30	12	C	C	18	TRUE	14	-18	0.795454545454545	3	TRUE	TRUE
1	81000	Second	Network	Black female	F	B	10	12	B	C	2	FALSE	-6	-2	0.977272727272727	2	TRUE	TRUE
1	81000	Final	Network	Black female	F	B	15	12	C	C	3	TRUE	-1	-3	0.965909090909091	3	TRUE	TRUE
2	80208	Initial	Network	Black female	F	B	60	12	C	C	48	TRUE	44	-48	0.454545454545455	1	TRUE	TRUE
2	80208	Second	Network	Black female	F	B	20	12	B	C	8	FALSE	4	-8	0.909090909090909	2	TRUE	TRUE
2	80208	Final	Network	Black female	F	B	40	12	D	C	28	FALSE	24	-28	0.681818181818182	3	TRUE	TRUE
2	80209	Initial	Network	Black female	F	B	20	12	B	C	8	FALSE	4	-8	0.909090909090909	1	TRUE	TRUE
2	80209	Second	Network	Black female	F	B	10	12	B	C	2	FALSE	-6	-2	0.977272727272727	2	TRUE	TRUE
2	80209	Final	Network	Black female	F	B	10	12	B	C	2	FALSE	-6	-2	0.977272727272727	3	TRUE	TRUE
2	80211	Initial	Network	Black female	F	B	7.5	12	B	C	4.5	FALSE	-8.5	-4.5	0.948863636363636	1	TRUE	TRUE
2	80211	Second	Network	Black female	F	B	10	12	B	C	2	FALSE	-6	-2	0.977272727272727	2	TRUE	TRUE
2	80211	Final	Network	Black female	F	B	13	12	B	C	1	FALSE	-3	-1	0.988636363636364	3	TRUE	TRUE
2	80213	Initial	Network	Black female	F	B	30	12	B	C	18	FALSE	14	-18	0.795454545454545	1	TRUE	TRUE
2	80213	Second	Network	Black female	F	B	20	12	A	C	8	FALSE	4	-8	0.909090909090909	2	TRUE	TRUE
2	80213	Final	Network	Black female	F	B	30	12	B	C	18	FALSE	14	-18	0.795454545454545	3	TRUE	TRUE
2	80219	Initial	Network	Black female	F	B	25	12	A	C	13	FALSE	9	-13	0.852272727272727	1	TRUE	TRUE
2	80219	Second	Network	Black female	F	B	50	12	C	C	38	TRUE	34	-38	0.568181818181818	2	TRUE	TRUE
2	80219	Final	Network	Black female	F	B	16	12	C	C	4	TRUE	0	-4	0.954545454545455	3	TRUE	TRUE
2	80223	Second	Network	Black female	F	B	15	12	B	C	3	FALSE	-1	-3	0.965909090909091	2	TRUE	TRUE
2	80223	Final	Network	Black female	F	B	15	12	B	C	3	FALSE	-1	-3	0.965909090909091	3	TRUE	TRUE
2	80224	Initial	Network	Black female	F	B	NA	12	C	C	NA	TRUE	NA	NA	NA	1	TRUE	TRUE
2	80224	Second	Network	Black female	F	B	15	12	C	C	3	TRUE	-1	-3	0.965909090909091	2	TRUE	TRUE
2	80224	Final	Network	Black female	F	B	30	12	C	C	18	TRUE	14	-18	0.795454545454545	3	TRUE	TRUE
2	80228	Second	Network	Black female	F	B	10	12	B	C	2	FALSE	-6	-2	0.977272727272727	2	TRUE	TRUE
2	80228	Final	Network	Black female	F	B	10	12	B	C	2	FALSE	-6	-2	0.977272727272727	3	TRUE	TRUE
2	80246	Initial	Network	Black female	F	B	75	12	B	C	63	FALSE	59	-63	0.284090909090909	1	TRUE	TRUE
2	80246	Second	Network	Black female	F	B	15	12	B	C	3	FALSE	-1	-3	0.965909090909091	2	TRUE	TRUE
2	80246	Final	Network	Black female	F	B	16.67	12	B	C	4.67	FALSE	0.670000000000002	-4.67	0.946931818181818	3	TRUE	TRUE
2	80272	Initial	Network	Black female	F	B	14	12	C	C	2	TRUE	-2	-2	0.977272727272727	1	TRUE	TRUE
2	80272	Second	Network	Black female	F	B	35	12	B	C	23	FALSE	19	-23	0.738636363636364	2	TRUE	TRUE
2	80272	Final	Network	Black female	F	B	14	12	B	C	2	FALSE	-2	-2	0.977272727272727	3	TRUE	TRUE
2	80281	Second	Network	Black female	F	B	7	12	B	C	5	FALSE	-9	-5	0.943181818181818	2	TRUE	TRUE
2	80281	Final	Network	Black female	F	B	7	12	B	C	5	FALSE	-9	-5	0.943181818181818	3	TRUE	TRUE
2	80282	Initial	Network	Black female	F	B	25	12	B	C	13	FALSE	9	-13	0.852272727272727	1	TRUE	TRUE
2	80282	Second	Network	Black female	F	B	12	12	B	C	0	FALSE	-4	0	1	2	TRUE	TRUE
2	80282	Final	Network	Black female	F	B	12	12	B	C	0	FALSE	-4	0	1	3	TRUE	TRUE
2	80287	Initial	Network	Black female	F	B	15	12	C	C	3	TRUE	-1	-3	0.965909090909091	1	TRUE	TRUE
2	80287	Second	Network	Black female	F	B	12	12	C	C	0	TRUE	-4	0	1	2	TRUE	TRUE
2	80287	Final	Network	Black female	F	B	15	12	C	C	3	TRUE	-1	-3	0.965909090909091	3	TRUE	TRUE
2	80292	Initial	Network	Black female	F	B	10	12	B	C	2	FALSE	-6	-2	0.977272727272727	1	TRUE	TRUE
2	80292	Second	Network	Black female	F	B	10	12	B	C	2	FALSE	-6	-2	0.977272727272727	2	TRUE	TRUE
2	80292	Final	Network	Black female	F	B	10	12	B	C	2	FALSE	-6	-2	0.977272727272727	3	TRUE	TRUE
2	81709	Initial	Network	Black female	F	B	20	12	B	C	8	FALSE	4	-8	0.909090909090909	1	TRUE	TRUE
2	81709	Second	Network	Black female	F	B	30	12	B	C	18	FALSE	14	-18	0.795454545454545	2	TRUE	TRUE
2	81709	Final	Network	Black female	F	B	15	12	B	C	3	FALSE	-1	-3	0.965909090909091	3	TRUE	TRUE
2	81719	Initial	Network	Black female	F	B	5	12	A	C	7	FALSE	-11	-7	0.920454545454545	1	TRUE	TRUE
2	81719	Second	Network	Black female	F	B	13	12	B	C	1	FALSE	-3	-1	0.988636363636364	2	TRUE	TRUE
2	81719	Final	Network	Black female	F	B	20	12	B	C	8	FALSE	4	-8	0.909090909090909	3	TRUE	TRUE
2	81731	Initial	Network	Black female	F	B	2	12	B	C	10	FALSE	-14	-10	0.886363636363636	1	TRUE	TRUE
2	81731	Second	Network	Black female	F	B	6	12	B	C	6	FALSE	-10	-6	0.931818181818182	2	TRUE	TRUE
2	81731	Final	Network	Black female	F	B	6	12	B	C	6	FALSE	-10	-6	0.931818181818182	3	TRUE	TRUE
2	81975	Initial	Network	Black female	F	B	12	12	B	C	0	FALSE	-4	0	1	1	TRUE	TRUE
2	81975	Second	Network	Black female	F	B	14	12	C	C	2	TRUE	-2	-2	0.977272727272727	2	TRUE	TRUE
2	81975	Final	Network	Black female	F	B	15	12	C	C	3	TRUE	-1	-3	0.965909090909091	3	TRUE	TRUE
2	81994	Initial	Network	Black female	F	B	20	12	C	C	8	TRUE	4	-8	0.909090909090909	1	TRUE	TRUE
2	81994	Second	Network	Black female	F	B	20	12	C	C	8	TRUE	4	-8	0.909090909090909	2	TRUE	TRUE
2	81994	Final	Network	Black female	F	B	20	12	C	C	8	TRUE	4	-8	0.909090909090909	3	TRUE	TRUE
2	82044	Second	Network	Black female	F	B	15	12	D	C	3	FALSE	-1	-3	0.965909090909091	2	TRUE	TRUE
2	82044	Final	Network	Black female	F	B	20	12	D	C	8	FALSE	4	-8	0.909090909090909	3	TRUE	TRUE
2	82083	Second	Network	Black female	F	B	12	12	B	C	0	FALSE	-4	0	1	2	TRUE	TRUE
2	82083	Final	Network	Black female	F	B	15	12	C	C	3	TRUE	-1	-3	0.965909090909091	3	TRUE	TRUE
2	82121	Initial	Network	Black female	F	B	15	12	A	C	3	FALSE	-1	-3	0.965909090909091	1	TRUE	TRUE
2	82121	Final	Network	Black female	F	B	25	12	B	C	13	FALSE	9	-13	0.852272727272727	3	TRUE	TRUE
2	82152	Initial	Network	Black female	F	B	15	12	B	C	3	FALSE	-1	-3	0.965909090909091	1	TRUE	TRUE
2	82152	Second	Network	Black female	F	B	13.5	12	B	C	1.5	FALSE	-2.5	-1.5	0.982954545454545	2	TRUE	TRUE
2	82152	Final	Network	Black female	F	B	10	12	B	C	2	FALSE	-6	-2	0.977272727272727	3	TRUE	TRUE
2	82200	Initial	Network	Black female	F	B	5	12	B	C	7	FALSE	-11	-7	0.920454545454545	1	TRUE	TRUE
2	82200	Second	Network	Black female	F	B	3	12	A	C	9	FALSE	-13	-9	0.897727272727273	2	TRUE	TRUE
2	82200	Final	Network	Black female	F	B	3	12	A	C	9	FALSE	-13	-9	0.897727272727273	3	TRUE	TRUE
2	82260	Initial	Network	Black female	F	B	15	12	B	C	3	FALSE	-1	-3	0.965909090909091	1	TRUE	TRUE
2	82260	Second	Network	Black female	F	B	15	12	A	C	3	FALSE	-1	-3	0.965909090909091	2	TRUE	TRUE
2	82260	Final	Network	Black female	F	B	15	12	C	C	3	TRUE	-1	-3	0.965909090909091	3	TRUE	TRUE
2	82300	Initial	Network	Black female	F	B	25	12	A	C	13	FALSE	9	-13	0.852272727272727	1	TRUE	TRUE
2	82300	Second	Network	Black female	F	B	10	12	B	C	2	FALSE	-6	-2	0.977272727272727	2	TRUE	TRUE
2	82300	Final	Network	Black female	F	B	15	12	C	C	3	TRUE	-1	-3	0.965909090909091	3	TRUE	TRUE
2	82315	Initial	Network	Black female	F	B	NA	12	B	C	NA	FALSE	NA	NA	NA	1	TRUE	TRUE
2	82315	Second	Network	Black female	F	B	20	12	B	C	8	FALSE	4	-8	0.909090909090909	2	TRUE	TRUE
2	82315	Final	Network	Black female	F	B	20	12	B	C	8	FALSE	4	-8	0.909090909090909	3	TRUE	TRUE
2	82363	Initial	Network	Black female	F	B	20	12	B	C	8	FALSE	4	-8	0.909090909090909	1	TRUE	TRUE
2	82363	Second	Network	Black female	F	B	30	12	B	C	18	FALSE	14	-18	0.795454545454545	2	TRUE	TRUE
2	82363	Final	Network	Black female	F	B	20	12	B	C	8	FALSE	4	-8	0.909090909090909	3	TRUE	TRUE
2	82365	Initial	Network	Black female	F	B	25	12	A	C	13	FALSE	9	-13	0.852272727272727	1	TRUE	TRUE
2	82388	Initial	Network	Black female	F	B	5	12	A	C	7	FALSE	-11	-7	0.920454545454545	1	TRUE	TRUE
2	82388	Second	Network	Black female	F	B	10	12	A	C	2	FALSE	-6	-2	0.977272727272727	2	TRUE	TRUE
2	82419	Initial	Network	Black female	F	B	15	12	B	C	3	FALSE	-1	-3	0.965909090909091	1	TRUE	TRUE
2	82419	Second	Network	Black female	F	B	25	12	D	C	13	FALSE	9	-13	0.852272727272727	2	TRUE	TRUE
2	82419	Final	Network	Black female	F	B	20	12	D	C	8	FALSE	4	-8	0.909090909090909	3	TRUE	TRUE
2	82428	Initial	Network	Black female	F	B	50	12	C	C	38	TRUE	34	-38	0.568181818181818	1	TRUE	TRUE
2	82428	Second	Network	Black female	F	B	14	12	C	C	2	TRUE	-2	-2	0.977272727272727	2	TRUE	TRUE
2	82428	Final	Network	Black female	F	B	14	12	C	C	2	TRUE	-2	-2	0.977272727272727	3	TRUE	TRUE
2	82500	Initial	Network	Black female	F	B	4	12	A	C	8	FALSE	-12	-8	0.909090909090909	1	TRUE	TRUE
2	82500	Second	Network	Black female	F	B	4	12	A	C	8	FALSE	-12	-8	0.909090909090909	2	TRUE	TRUE
2	82500	Final	Network	Black female	F	B	10	12	A	C	2	FALSE	-6	-2	0.977272727272727	3	TRUE	TRUE
2	82540	Initial	Network	Black female	F	B	3	12	C	C	9	TRUE	-13	-9	0.897727272727273	1	TRUE	TRUE
2	82540	Second	Network	Black female	F	B	50	12	C	C	38	TRUE	34	-38	0.568181818181818	2	TRUE	TRUE
2	82540	Final	Network	Black female	F	B	50	12	C	C	38	TRUE	34	-38	0.568181818181818	3	TRUE	TRUE
2	82566	Initial	Network	Black female	F	B	8	12	A	C	4	FALSE	-8	-4	0.954545454545455	1	TRUE	TRUE
2	82566	Second	Network	Black female	F	B	8	12	A	C	4	FALSE	-8	-4	0.954545454545455	2	TRUE	TRUE
2	82582	Initial	Network	Black female	F	B	2	12	A	C	10	FALSE	-14	-10	0.886363636363636	1	TRUE	TRUE
2	82582	Second	Network	Black female	F	B	15	12	A	C	3	FALSE	-1	-3	0.965909090909091	2	TRUE	TRUE
2	82582	Final	Network	Black female	F	B	15	12	A	C	3	FALSE	-1	-3	0.965909090909091	3	TRUE	TRUE
3	86208	Initial	Network	Black female	F	B	10	12	A	C	2	FALSE	-6	-2	0.977272727272727	1	TRUE	TRUE
3	86208	Second	Network	Black female	F	B	15	12	A	C	3	FALSE	-1	-3	0.965909090909091	2	TRUE	TRUE
3	86208	Final	Network	Black female	F	B	12	12	A	C	0	FALSE	-4	0	1	3	TRUE	TRUE
3	86214	Initial	Network	Black female	F	B	2	12	B	C	10	FALSE	-14	-10	0.886363636363636	1	TRUE	TRUE
3	86214	Second	Network	Black female	F	B	15	12	B	C	3	FALSE	-1	-3	0.965909090909091	2	TRUE	TRUE
3	86214	Final	Network	Black female	F	B	15	12	B	C	3	FALSE	-1	-3	0.965909090909091	3	TRUE	TRUE
3	86215	Initial	Network	Black female	F	B	8	12	A	C	4	FALSE	-8	-4	0.954545454545455	1	TRUE	TRUE
3	86215	Final	Network	Black female	F	B	14	12	B	C	2	FALSE	-2	-2	0.977272727272727	3	TRUE	TRUE
3	86216	Initial	Network	Black female	F	B	8	12	B	C	4	FALSE	-8	-4	0.954545454545455	1	TRUE	TRUE
3	86216	Second	Network	Black female	F	B	13	12	B	C	1	FALSE	-3	-1	0.988636363636364	2	TRUE	TRUE
3	86216	Final	Network	Black female	F	B	10	12	B	C	2	FALSE	-6	-2	0.977272727272727	3	TRUE	TRUE
3	86220	Second	Network	Black female	F	B	20	12	B	C	8	FALSE	4	-8	0.909090909090909	2	TRUE	TRUE
3	86220	Final	Network	Black female	F	B	20	12	B	C	8	FALSE	4	-8	0.909090909090909	3	TRUE	TRUE
3	86221	Second	Network	Black female	F	B	15	12	B	C	3	FALSE	-1	-3	0.965909090909091	2	TRUE	TRUE
3	86221	Final	Network	Black female	F	B	15	12	C	C	3	TRUE	-1	-3	0.965909090909091	3	TRUE	TRUE
3	86222	Initial	Network	Black female	F	B	1	12	A	C	11	FALSE	-15	-11	0.875	1	TRUE	TRUE
3	86222	Second	Network	Black female	F	B	3	12	B	C	9	FALSE	-13	-9	0.897727272727273	2	TRUE	TRUE
3	86228	Initial	Network	Black female	F	B	15	12	A	C	3	FALSE	-1	-3	0.965909090909091	1	TRUE	TRUE
3	86228	Second	Network	Black female	F	B	14.2	12	C	C	2.2	TRUE	-1.8	-2.2	0.975	2	TRUE	TRUE
3	86228	Final	Network	Black female	F	B	14.2	12	C	C	2.2	TRUE	-1.8	-2.2	0.975	3	TRUE	TRUE
3	86231	Initial	Network	Black female	F	B	60	12	D	C	48	FALSE	44	-48	0.454545454545455	1	TRUE	TRUE
3	86231	Second	Network	Black female	F	B	20	12	B	C	8	FALSE	4	-8	0.909090909090909	2	TRUE	TRUE
3	86231	Final	Network	Black female	F	B	20	12	B	C	8	FALSE	4	-8	0.909090909090909	3	TRUE	TRUE
3	86233	Initial	Network	Black female	F	B	10	12	D	C	2	FALSE	-6	-2	0.977272727272727	1	TRUE	TRUE
3	86233	Second	Network	Black female	F	B	10	12	D	C	2	FALSE	-6	-2	0.977272727272727	2	TRUE	TRUE
3	86233	Final	Network	Black female	F	B	10	12	D	C	2	FALSE	-6	-2	0.977272727272727	3	TRUE	TRUE
3	86236	Second	Network	Black female	F	B	48	12	B	C	36	FALSE	32	-36	0.590909090909091	2	TRUE	TRUE
3	86236	Final	Network	Black female	F	B	15	12	B	C	3	FALSE	-1	-3	0.965909090909091	3	TRUE	TRUE
3	86239	Initial	Network	Black female	F	B	10	12	A	C	2	FALSE	-6	-2	0.977272727272727	1	TRUE	TRUE
3	86239	Second	Network	Black female	F	B	15	12	A	C	3	FALSE	-1	-3	0.965909090909091	2	TRUE	TRUE
3	86239	Final	Network	Black female	F	B	5	12	A	C	7	FALSE	-11	-7	0.920454545454545	3	TRUE	TRUE
3	86240	Initial	Network	Black female	F	B	15	12	B	C	3	FALSE	-1	-3	0.965909090909091	1	TRUE	TRUE
3	86240	Second	Network	Black female	F	B	10	12	B	C	2	FALSE	-6	-2	0.977272727272727	2	TRUE	TRUE
3	86240	Final	Network	Black female	F	B	12.5	12	B	C	0.5	FALSE	-3.5	-0.5	0.994318181818182	3	TRUE	TRUE
3	86241	Initial	Network	Black female	F	B	25	12	B	C	13	FALSE	9	-13	0.852272727272727	1	TRUE	TRUE
3	86241	Second	Network	Black female	F	B	15	12	B	C	3	FALSE	-1	-3	0.965909090909091	2	TRUE	TRUE
3	86241	Final	Network	Black female	F	B	15	12	B	C	3	FALSE	-1	-3	0.965909090909091	3	TRUE	TRUE
3	86242	Initial	Network	Black female	F	B	15	12	A	C	3	FALSE	-1	-3	0.965909090909091	1	TRUE	TRUE
3	86242	Second	Network	Black female	F	B	15	12	A	C	3	FALSE	-1	-3	0.965909090909091	2	TRUE	TRUE
3	86242	Final	Network	Black female	F	B	15	12	B	C	3	FALSE	-1	-3	0.965909090909091	3	TRUE	TRUE
3	86243	Second	Network	Black female	F	B	17	12	B	C	5	FALSE	1	-5	0.943181818181818	2	TRUE	TRUE
3	86243	Final	Network	Black female	F	B	10	12	B	C	2	FALSE	-6	-2	0.977272727272727	3	TRUE	TRUE
3	86245	Initial	Network	Black female	F	B	5	12	A	C	7	FALSE	-11	-7	0.920454545454545	1	TRUE	TRUE
3	86245	Final	Network	Black female	F	B	5	12	A	C	7	FALSE	-11	-7	0.920454545454545	3	TRUE	TRUE
3	86246	Initial	Network	Black female	F	B	1	12	A	C	11	FALSE	-15	-11	0.875	1	TRUE	TRUE
3	86246	Second	Network	Black female	F	B	5	12	C	C	7	TRUE	-11	-7	0.920454545454545	2	TRUE	TRUE
3	86246	Final	Network	Black female	F	B	1	12	B	C	11	FALSE	-15	-11	0.875	3	TRUE	TRUE
3	86247	Initial	Network	Black female	F	B	1	12	B	C	11	FALSE	-15	-11	0.875	1	TRUE	TRUE
3	86247	Second	Network	Black female	F	B	7	12	B	C	5	FALSE	-9	-5	0.943181818181818	2	TRUE	TRUE
3	86247	Final	Network	Black female	F	B	6	12	B	C	6	FALSE	-10	-6	0.931818181818182	3	TRUE	TRUE
3	86251	Second	Network	Black female	F	B	5	12	B	C	7	FALSE	-11	-7	0.920454545454545	2	TRUE	TRUE
3	86251	Final	Network	Black female	F	B	5	12	B	C	7	FALSE	-11	-7	0.920454545454545	3	TRUE	TRUE
3	86253	Second	Network	Black female	F	B	15	12	B	C	3	FALSE	-1	-3	0.965909090909091	2	TRUE	TRUE
3	86253	Final	Network	Black female	F	B	13	12	B	C	1	FALSE	-3	-1	0.988636363636364	3	TRUE	TRUE
3	86257	Initial	Network	Black female	F	B	2	12	A	C	10	FALSE	-14	-10	0.886363636363636	1	TRUE	TRUE
3	86257	Second	Network	Black female	F	B	10	12	B	C	2	FALSE	-6	-2	0.977272727272727	2	TRUE	TRUE
3	86257	Final	Network	Black female	F	B	10	12	B	C	2	FALSE	-6	-2	0.977272727272727	3	TRUE	TRUE
3	86687	Initial	Network	Black female	F	B	20	12	C	C	8	TRUE	4	-8	0.909090909090909	1	TRUE	TRUE
3	86687	Second	Network	Black female	F	B	10	12	C	C	2	TRUE	-6	-2	0.977272727272727	2	TRUE	TRUE
3	86687	Final	Network	Black female	F	B	10	12	C	C	2	TRUE	-6	-2	0.977272727272727	3	TRUE	TRUE
3	86946	Initial	Network	Black female	F	B	15	12	B	C	3	FALSE	-1	-3	0.965909090909091	1	TRUE	TRUE
3	86946	Second	Network	Black female	F	B	12	12	B	C	0	FALSE	-4	0	1	2	TRUE	TRUE
3	86946	Final	Network	Black female	F	B	12	12	B	C	0	FALSE	-4	0	1	3	TRUE	TRUE
3	86949	Initial	Network	Black female	F	B	2	12	A	C	10	FALSE	-14	-10	0.886363636363636	1	TRUE	TRUE
3	86949	Second	Network	Black female	F	B	15	12	C	C	3	TRUE	-1	-3	0.965909090909091	2	TRUE	TRUE
3	86949	Final	Network	Black female	F	B	15	12	C	C	3	TRUE	-1	-3	0.965909090909091	3	TRUE	TRUE
3	87236	Initial	Network	Black female	F	B	50	12	B	C	38	FALSE	34	-38	0.568181818181818	1	TRUE	TRUE
3	87236	Second	Network	Black female	F	B	5	12	A	C	7	FALSE	-11	-7	0.920454545454545	2	TRUE	TRUE
3	87236	Final	Network	Black female	F	B	10	12	B	C	2	FALSE	-6	-2	0.977272727272727	3	TRUE	TRUE
3	87325	Initial	Network	Black female	F	B	5	12	A	C	7	FALSE	-11	-7	0.920454545454545	1	TRUE	TRUE
3	87325	Second	Network	Black female	F	B	5	12	B	C	7	FALSE	-11	-7	0.920454545454545	2	TRUE	TRUE
3	87325	Final	Network	Black female	F	B	5	12	B	C	7	FALSE	-11	-7	0.920454545454545	3	TRUE	TRUE
3	87334	Initial	Network	Black female	F	B	10	12	A	C	2	FALSE	-6	-2	0.977272727272727	1	TRUE	TRUE
3	87334	Second	Network	Black female	F	B	NA	12	A	C	NA	FALSE	NA	NA	NA	2	TRUE	TRUE
3	87334	Final	Network	Black female	F	B	8	12	A	C	4	FALSE	-8	-4	0.954545454545455	3	TRUE	TRUE
3	87388	Second	Network	Black female	F	B	15	12	A	C	3	FALSE	-1	-3	0.965909090909091	2	TRUE	TRUE
3	87388	Final	Network	Black female	F	B	25	12	A	C	13	FALSE	9	-13	0.852272727272727	3	TRUE	TRUE
3	87390	Initial	Network	Black female	F	B	10	12	B	C	2	FALSE	-6	-2	0.977272727272727	1	TRUE	TRUE
3	87390	Second	Network	Black female	F	B	15	12	C	C	3	TRUE	-1	-3	0.965909090909091	2	TRUE	TRUE
3	87390	Final	Network	Black female	F	B	14	12	C	C	2	TRUE	-2	-2	0.977272727272727	3	TRUE	TRUE
3	87421	Initial	Network	Black female	F	B	10	12	A	C	2	FALSE	-6	-2	0.977272727272727	1	TRUE	TRUE
3	87421	Second	Network	Black female	F	B	10	12	A	C	2	FALSE	-6	-2	0.977272727272727	2	TRUE	TRUE
3	87421	Final	Network	Black female	F	B	10	12	A	C	2	FALSE	-6	-2	0.977272727272727	3	TRUE	TRUE
3	87700	Initial	Network	Black female	F	B	5	12	A	C	7	FALSE	-11	-7	0.920454545454545	1	TRUE	TRUE
3	87700	Second	Network	Black female	F	B	2	12	A	C	10	FALSE	-14	-10	0.886363636363636	2	TRUE	TRUE
3	87700	Final	Network	Black female	F	B	2	12	A	C	10	FALSE	-14	-10	0.886363636363636	3	TRUE	TRUE
3	87705	Initial	Network	Black female	F	B	1.5	12	A	C	10.5	FALSE	-14.5	-10.5	0.880681818181818	1	TRUE	TRUE
3	87705	Second	Network	Black female	F	B	14	12	B	C	2	FALSE	-2	-2	0.977272727272727	2	TRUE	TRUE
3	87705	Final	Network	Black female	F	B	14	12	B	C	2	FALSE	-2	-2	0.977272727272727	3	TRUE	TRUE
3	87718	Second	Network	Black female	F	B	7	12	A	C	5	FALSE	-9	-5	0.943181818181818	2	TRUE	TRUE
3	87718	Final	Network	Black female	F	B	8	12	A	C	4	FALSE	-8	-4	0.954545454545455	3	TRUE	TRUE
3	87722	Initial	Network	Black female	F	B	30	12	C	C	18	TRUE	14	-18	0.795454545454545	1	TRUE	TRUE
3	87722	Second	Network	Black female	F	B	20	12	C	C	8	TRUE	4	-8	0.909090909090909	2	TRUE	TRUE
3	87722	Final	Network	Black female	F	B	20	12	C	C	8	TRUE	4	-8	0.909090909090909	3	TRUE	TRUE
3	87724	Initial	Network	Black female	F	B	14	12	B	C	2	FALSE	-2	-2	0.977272727272727	1	TRUE	TRUE
3	87724	Second	Network	Black female	F	B	14	12	B	C	2	FALSE	-2	-2	0.977272727272727	2	TRUE	TRUE
3	87724	Final	Network	Black female	F	B	14	12	B	C	2	FALSE	-2	-2	0.977272727272727	3	TRUE	TRUE
3	87726	Initial	Network	Black female	F	B	25	12	A	C	13	FALSE	9	-13	0.852272727272727	1	TRUE	TRUE
3	87726	Second	Network	Black female	F	B	10	12	A	C	2	FALSE	-6	-2	0.977272727272727	2	TRUE	TRUE
3	87726	Final	Network	Black female	F	B	12	12	A	C	0	FALSE	-4	0	1	3	TRUE	TRUE
4	90845	Initial	Network	Black female	F	B	15	12	B	C	3	FALSE	-1	-3	0.965909090909091	1	TRUE	TRUE
4	90845	Second	Network	Black female	F	B	3	12	B	C	9	FALSE	-13	-9	0.897727272727273	2	TRUE	TRUE
4	90845	Final	Network	Black female	F	B	8	12	B	C	4	FALSE	-8	-4	0.954545454545455	3	TRUE	TRUE
4	90914	Initial	Network	Black female	F	B	12	12	C	C	0	TRUE	-4	0	1	1	TRUE	TRUE
4	90914	Second	Network	Black female	F	B	12	12	C	C	0	TRUE	-4	0	1	2	TRUE	TRUE
4	90914	Final	Network	Black female	F	B	12	12	C	C	0	TRUE	-4	0	1	3	TRUE	TRUE
4	90979	Initial	Network	Black female	F	B	3.6	12	A	C	8.4	FALSE	-12.4	-8.4	0.904545454545454	1	TRUE	TRUE
4	90979	Second	Network	Black female	F	B	3.6	12	A	C	8.4	FALSE	-12.4	-8.4	0.904545454545454	2	TRUE	TRUE
4	90979	Final	Network	Black female	F	B	3.6	12	A	C	8.4	FALSE	-12.4	-8.4	0.904545454545454	3	TRUE	TRUE
4	90987	Initial	Network	Black female	F	B	40	12	D	C	28	FALSE	24	-28	0.681818181818182	1	TRUE	TRUE
4	90987	Second	Network	Black female	F	B	10	12	C	C	2	TRUE	-6	-2	0.977272727272727	2	TRUE	TRUE
4	90987	Final	Network	Black female	F	B	40	12	D	C	28	FALSE	24	-28	0.681818181818182	3	TRUE	TRUE
4	91009	Initial	Network	Black female	F	B	1	12	A	C	11	FALSE	-15	-11	0.875	1	TRUE	TRUE
4	91009	Second	Network	Black female	F	B	11	12	B	C	1	FALSE	-5	-1	0.988636363636364	2	TRUE	TRUE
4	91009	Final	Network	Black female	F	B	7	12	B	C	5	FALSE	-9	-5	0.943181818181818	3	TRUE	TRUE
4	91023	Initial	Network	Black female	F	B	10	12	B	C	2	FALSE	-6	-2	0.977272727272727	1	TRUE	TRUE
4	91023	Second	Network	Black female	F	B	15	12	B	C	3	FALSE	-1	-3	0.965909090909091	2	TRUE	TRUE
4	91023	Final	Network	Black female	F	B	12	12	B	C	0	FALSE	-4	0	1	3	TRUE	TRUE
4	91031	Initial	Network	Black female	F	B	1.5	12	A	C	10.5	FALSE	-14.5	-10.5	0.880681818181818	1	TRUE	TRUE
4	91031	Second	Network	Black female	F	B	5	12	A	C	7	FALSE	-11	-7	0.920454545454545	2	TRUE	TRUE
4	91031	Final	Network	Black female	F	B	7	12	A	C	5	FALSE	-9	-5	0.943181818181818	3	TRUE	TRUE
4	91091	Initial	Network	Black female	F	B	15	12	A	C	3	FALSE	-1	-3	0.965909090909091	1	TRUE	TRUE
4	91091	Second	Network	Black female	F	B	15	12	B	C	3	FALSE	-1	-3	0.965909090909091	2	TRUE	TRUE
4	91091	Final	Network	Black female	F	B	15	12	B	C	3	FALSE	-1	-3	0.965909090909091	3	TRUE	TRUE
4	91103	Second	Network	Black female	F	B	10	12	C	C	2	TRUE	-6	-2	0.977272727272727	2	TRUE	TRUE
4	91103	Final	Network	Black female	F	B	5	12	C	C	7	TRUE	-11	-7	0.920454545454545	3	TRUE	TRUE
4	91118	Initial	Network	Black female	F	B	30	12	B	C	18	FALSE	14	-18	0.795454545454545	1	TRUE	TRUE
4	91118	Second	Network	Black female	F	B	10	12	B	C	2	FALSE	-6	-2	0.977272727272727	2	TRUE	TRUE
4	91118	Final	Network	Black female	F	B	10	12	B	C	2	FALSE	-6	-2	0.977272727272727	3	TRUE	TRUE
4	91121	Initial	Network	Black female	F	B	10	12	B	C	2	FALSE	-6	-2	0.977272727272727	1	TRUE	TRUE
4	91121	Second	Network	Black female	F	B	17	12	B	C	5	FALSE	1	-5	0.943181818181818	2	TRUE	TRUE
4	91121	Final	Network	Black female	F	B	20	12	B	C	8	FALSE	4	-8	0.909090909090909	3	TRUE	TRUE
4	91134	Initial	Network	Black female	F	B	15	12	B	C	3	FALSE	-1	-3	0.965909090909091	1	TRUE	TRUE
4	91134	Second	Network	Black female	F	B	20	12	B	C	8	FALSE	4	-8	0.909090909090909	2	TRUE	TRUE
4	91134	Final	Network	Black female	F	B	16	12	B	C	4	FALSE	0	-4	0.954545454545455	3	TRUE	TRUE
4	91141	Second	Network	Black female	F	B	15	12	C	C	3	TRUE	-1	-3	0.965909090909091	2	TRUE	TRUE
4	91141	Final	Network	Black female	F	B	10	12	C	C	2	TRUE	-6	-2	0.977272727272727	3	TRUE	TRUE
4	91173	Second	Network	Black female	F	B	25	12	B	C	13	FALSE	9	-13	0.852272727272727	2	TRUE	TRUE
4	91173	Final	Network	Black female	F	B	20	12	B	C	8	FALSE	4	-8	0.909090909090909	3	TRUE	TRUE
4	91180	Initial	Network	Black female	F	B	10	12	A	C	2	FALSE	-6	-2	0.977272727272727	1	TRUE	TRUE
4	91180	Second	Network	Black female	F	B	7	12	A	C	5	FALSE	-9	-5	0.943181818181818	2	TRUE	TRUE
4	91180	Final	Network	Black female	F	B	10	12	B	C	2	FALSE	-6	-2	0.977272727272727	3	TRUE	TRUE
4	91182	Initial	Network	Black female	F	B	30	12	B	C	18	FALSE	14	-18	0.795454545454545	1	TRUE	TRUE
4	91182	Second	Network	Black female	F	B	10	12	A	C	2	FALSE	-6	-2	0.977272727272727	2	TRUE	TRUE
4	91182	Final	Network	Black female	F	B	15	12	A	C	3	FALSE	-1	-3	0.965909090909091	3	TRUE	TRUE
4	91192	Second	Network	Black female	F	B	20	12	D	C	8	FALSE	4	-8	0.909090909090909	2	TRUE	TRUE
4	91192	Final	Network	Black female	F	B	15	12	D	C	3	FALSE	-1	-3	0.965909090909091	3	TRUE	TRUE
4	91194	Second	Network	Black female	F	B	12	12	A	C	0	FALSE	-4	0	1	2	TRUE	TRUE
4	91194	Final	Network	Black female	F	B	12	12	A	C	0	FALSE	-4	0	1	3	TRUE	TRUE
4	91208	Initial	Network	Black female	F	B	5	12	A	C	7	FALSE	-11	-7	0.920454545454545	1	TRUE	TRUE
4	91208	Second	Network	Black female	F	B	10	12	A	C	2	FALSE	-6	-2	0.977272727272727	2	TRUE	TRUE
4	91208	Final	Network	Black female	F	B	10	12	B	C	2	FALSE	-6	-2	0.977272727272727	3	TRUE	TRUE
4	91224	Second	Network	Black female	F	B	16	12	C	C	4	TRUE	0	-4	0.954545454545455	2	TRUE	TRUE
4	91224	Final	Network	Black female	F	B	16	12	C	C	4	TRUE	0	-4	0.954545454545455	3	TRUE	TRUE
4	91226	Initial	Network	Black female	F	B	30	12	D	C	18	FALSE	14	-18	0.795454545454545	1	TRUE	TRUE
4	91226	Second	Network	Black female	F	B	20	12	B	C	8	FALSE	4	-8	0.909090909090909	2	TRUE	TRUE
4	91226	Final	Network	Black female	F	B	20	12	B	C	8	FALSE	4	-8	0.909090909090909	3	TRUE	TRUE
4	91237	Initial	Network	Black female	F	B	45	12	B	C	33	FALSE	29	-33	0.625	1	TRUE	TRUE
4	91237	Second	Network	Black female	F	B	20	12	B	C	8	FALSE	4	-8	0.909090909090909	2	TRUE	TRUE
4	91237	Final	Network	Black female	F	B	15	12	A	C	3	FALSE	-1	-3	0.965909090909091	3	TRUE	TRUE
4	91247	Initial	Network	Black female	F	B	5	12	B	C	7	FALSE	-11	-7	0.920454545454545	1	TRUE	TRUE
4	91247	Second	Network	Black female	F	B	20	12	B	C	8	FALSE	4	-8	0.909090909090909	2	TRUE	TRUE
4	91247	Final	Network	Black female	F	B	15	12	B	C	3	FALSE	-1	-3	0.965909090909091	3	TRUE	TRUE
4	91266	Second	Network	Black female	F	B	10	12	B	C	2	FALSE	-6	-2	0.977272727272727	2	TRUE	TRUE
4	91266	Final	Network	Black female	F	B	5	12	B	C	7	FALSE	-11	-7	0.920454545454545	3	TRUE	TRUE
4	91288	Initial	Network	Black female	F	B	18	12	A	C	6	FALSE	2	-6	0.931818181818182	1	TRUE	TRUE
4	91288	Second	Network	Black female	F	B	25	12	A	C	13	FALSE	9	-13	0.852272727272727	2	TRUE	TRUE
4	91288	Final	Network	Black female	F	B	18	12	A	C	6	FALSE	2	-6	0.931818181818182	3	TRUE	TRUE
4	91294	Initial	Network	Black female	F	B	5	12	A	C	7	FALSE	-11	-7	0.920454545454545	1	TRUE	TRUE
4	91294	Second	Network	Black female	F	B	10	12	A	C	2	FALSE	-6	-2	0.977272727272727	2	TRUE	TRUE
4	91294	Final	Network	Black female	F	B	5	12	A	C	7	FALSE	-11	-7	0.920454545454545	3	TRUE	TRUE
4	91301	Second	Network	Black female	F	B	30	12	D	C	18	FALSE	14	-18	0.795454545454545	2	TRUE	TRUE
4	91301	Final	Network	Black female	F	B	30	12	D	C	18	FALSE	14	-18	0.795454545454545	3	TRUE	TRUE
4	91315	Initial	Network	Black female	F	B	4	12	B	C	8	FALSE	-12	-8	0.909090909090909	1	TRUE	TRUE
4	91315	Second	Network	Black female	F	B	5	12	B	C	7	FALSE	-11	-7	0.920454545454545	2	TRUE	TRUE
4	91315	Final	Network	Black female	F	B	12	12	B	C	0	FALSE	-4	0	1	3	TRUE	TRUE
4	91321	Initial	Network	Black female	F	B	1	12	A	C	11	FALSE	-15	-11	0.875	1	TRUE	TRUE
4	91321	Second	Network	Black female	F	B	5	12	A	C	7	FALSE	-11	-7	0.920454545454545	2	TRUE	TRUE
4	91321	Final	Network	Black female	F	B	5	12	A	C	7	FALSE	-11	-7	0.920454545454545	3	TRUE	TRUE
4	91324	Initial	Network	Black female	F	B	10	12	B	C	2	FALSE	-6	-2	0.977272727272727	1	TRUE	TRUE
4	92638	Second	Network	Black female	F	B	1	12	B	C	11	FALSE	-15	-11	0.875	2	TRUE	TRUE
4	92638	Final	Network	Black female	F	B	5	12	B	C	7	FALSE	-11	-7	0.920454545454545	3	TRUE	TRUE
4	92787	Initial	Network	Black female	F	B	30	12	A	C	18	FALSE	14	-18	0.795454545454545	1	TRUE	TRUE
4	92787	Second	Network	Black female	F	B	7.5	12	B	C	4.5	FALSE	-8.5	-4.5	0.948863636363636	2	TRUE	TRUE
4	92787	Final	Network	Black female	F	B	10	12	B	C	2	FALSE	-6	-2	0.977272727272727	3	TRUE	TRUE
4	92879	Initial	Network	Black female	F	B	15	12	D	C	3	FALSE	-1	-3	0.965909090909091	1	TRUE	TRUE
4	92895	Second	Network	Black female	F	B	15	12	B	C	3	FALSE	-1	-3	0.965909090909091	2	TRUE	TRUE
4	92895	Final	Network	Black female	F	B	15	12	B	C	3	FALSE	-1	-3	0.965909090909091	3	TRUE	TRUE
5	90730	Initial	Network	Black female	F	B	50	12	D	C	38	FALSE	34	-38	0.568181818181818	1	TRUE	TRUE
5	90730	Second	Network	Black female	F	B	5	12	A	C	7	FALSE	-11	-7	0.920454545454545	2	TRUE	TRUE
5	90734	Second	Network	Black female	F	B	14	12	C	C	2	TRUE	-2	-2	0.977272727272727	2	TRUE	TRUE
5	90734	Final	Network	Black female	F	B	14	12	C	C	2	TRUE	-2	-2	0.977272727272727	3	TRUE	TRUE
5	93050	Initial	Network	Black female	F	B	2	12	C	C	10	TRUE	-14	-10	0.886363636363636	1	TRUE	TRUE
5	93050	Second	Network	Black female	F	B	1	12	C	C	11	TRUE	-15	-11	0.875	2	TRUE	TRUE
5	93050	Final	Network	Black female	F	B	2	12	B	C	10	FALSE	-14	-10	0.886363636363636	3	TRUE	TRUE
5	94428	Initial	Network	Black female	F	B	5	12	B	C	7	FALSE	-11	-7	0.920454545454545	1	TRUE	TRUE
5	94428	Second	Network	Black female	F	B	5	12	B	C	7	FALSE	-11	-7	0.920454545454545	2	TRUE	TRUE
5	94428	Final	Network	Black female	F	B	5	12	B	C	7	FALSE	-11	-7	0.920454545454545	3	TRUE	TRUE
5	94485	Initial	Network	Black female	F	B	NA	12	B	C	NA	FALSE	NA	NA	NA	1	TRUE	TRUE
5	94485	Second	Network	Black female	F	B	25	12	B	C	13	FALSE	9	-13	0.852272727272727	2	TRUE	TRUE
5	94561	Second	Network	Black female	F	B	16.6	12	C	C	4.6	TRUE	0.600000000000001	-4.6	0.947727272727273	2	TRUE	TRUE
5	94561	Final	Network	Black female	F	B	16.6	12	C	C	4.6	TRUE	0.600000000000001	-4.6	0.947727272727273	3	TRUE	TRUE
5	94565	Initial	Network	Black female	F	B	5	12	B	C	7	FALSE	-11	-7	0.920454545454545	1	TRUE	TRUE
5	94565	Second	Network	Black female	F	B	20	12	B	C	8	FALSE	4	-8	0.909090909090909	2	TRUE	TRUE
5	94565	Final	Network	Black female	F	B	15	12	B	C	3	FALSE	-1	-3	0.965909090909091	3	TRUE	TRUE
5	94578	Second	Network	Black female	F	B	5	12	A	C	7	FALSE	-11	-7	0.920454545454545	2	TRUE	TRUE
5	94578	Final	Network	Black female	F	B	5	12	B	C	7	FALSE	-11	-7	0.920454545454545	3	TRUE	TRUE
5	94588	Initial	Network	Black female	F	B	10	12	A	C	2	FALSE	-6	-2	0.977272727272727	1	TRUE	TRUE
5	94588	Second	Network	Black female	F	B	20	12	A	C	8	FALSE	4	-8	0.909090909090909	2	TRUE	TRUE
5	94627	Second	Network	Black female	F	B	15	12	B	C	3	FALSE	-1	-3	0.965909090909091	2	TRUE	TRUE
5	94627	Final	Network	Black female	F	B	15	12	B	C	3	FALSE	-1	-3	0.965909090909091	3	TRUE	TRUE
5	94630	Initial	Network	Black female	F	B	20	12	A	C	8	FALSE	4	-8	0.909090909090909	1	TRUE	TRUE
5	94630	Second	Network	Black female	F	B	15	12	A	C	3	FALSE	-1	-3	0.965909090909091	2	TRUE	TRUE
5	94630	Final	Network	Black female	F	B	15	12	A	C	3	FALSE	-1	-3	0.965909090909091	3	TRUE	TRUE
5	94638	Initial	Network	Black female	F	B	20	12	B	C	8	FALSE	4	-8	0.909090909090909	1	TRUE	TRUE
5	94638	Second	Network	Black female	F	B	35	12	B	C	23	FALSE	19	-23	0.738636363636364	2	TRUE	TRUE
5	94643	Initial	Network	Black female	F	B	80	12	C	C	68	TRUE	64	-68	0.227272727272727	1	TRUE	TRUE
5	94645	Initial	Network	Black female	F	B	15	12	B	C	3	FALSE	-1	-3	0.965909090909091	1	TRUE	TRUE
5	94645	Second	Network	Black female	F	B	15	12	B	C	3	FALSE	-1	-3	0.965909090909091	2	TRUE	TRUE
5	94645	Final	Network	Black female	F	B	17.5	12	B	C	5.5	FALSE	1.5	-5.5	0.9375	3	TRUE	TRUE
5	94657	Initial	Network	Black female	F	B	1	12	A	C	11	FALSE	-15	-11	0.875	1	TRUE	TRUE
5	94657	Second	Network	Black female	F	B	5	12	A	C	7	FALSE	-11	-7	0.920454545454545	2	TRUE	TRUE
5	94657	Final	Network	Black female	F	B	1	12	A	C	11	FALSE	-15	-11	0.875	3	TRUE	TRUE
5	94667	Initial	Network	Black female	F	B	25	12	A	C	13	FALSE	9	-13	0.852272727272727	1	TRUE	TRUE
5	94667	Second	Network	Black female	F	B	15	12	B	C	3	FALSE	-1	-3	0.965909090909091	2	TRUE	TRUE
5	94667	Final	Network	Black female	F	B	20	12	B	C	8	FALSE	4	-8	0.909090909090909	3	TRUE	TRUE
5	94670	Initial	Network	Black female	F	B	5	12	B	C	7	FALSE	-11	-7	0.920454545454545	1	TRUE	TRUE
5	94670	Second	Network	Black female	F	B	5	12	B	C	7	FALSE	-11	-7	0.920454545454545	2	TRUE	TRUE
5	94670	Final	Network	Black female	F	B	5	12	B	C	7	FALSE	-11	-7	0.920454545454545	3	TRUE	TRUE
5	94678	Initial	Network	Black female	F	B	5	12	B	C	7	FALSE	-11	-7	0.920454545454545	1	TRUE	TRUE
5	94686	Initial	Network	Black female	F	B	3	12	B	C	9	FALSE	-13	-9	0.897727272727273	1	TRUE	TRUE
5	94693	Initial	Network	Black female	F	B	11	12	C	C	1	TRUE	-5	-1	0.988636363636364	1	TRUE	TRUE
5	94693	Second	Network	Black female	F	B	30	12	C	C	18	TRUE	14	-18	0.795454545454545	2	TRUE	TRUE
5	94693	Final	Network	Black female	F	B	12	12	C	C	0	TRUE	-4	0	1	3	TRUE	TRUE
5	94701	Initial	Network	Black female	F	B	5	12	C	C	7	TRUE	-11	-7	0.920454545454545	1	TRUE	TRUE
5	94701	Second	Network	Black female	F	B	5	12	C	C	7	TRUE	-11	-7	0.920454545454545	2	TRUE	TRUE
5	94701	Final	Network	Black female	F	B	10	12	C	C	2	TRUE	-6	-2	0.977272727272727	3	TRUE	TRUE
5	94713	Initial	Network	Black female	F	B	10	12	B	C	2	FALSE	-6	-2	0.977272727272727	1	TRUE	TRUE
5	94713	Second	Network	Black female	F	B	15	12	B	C	3	FALSE	-1	-3	0.965909090909091	2	TRUE	TRUE
5	94713	Final	Network	Black female	F	B	30	12	B	C	18	FALSE	14	-18	0.795454545454545	3	TRUE	TRUE
5	94718	Second	Network	Black female	F	B	8	12	B	C	4	FALSE	-8	-4	0.954545454545455	2	TRUE	TRUE
5	94718	Final	Network	Black female	F	B	8	12	B	C	4	FALSE	-8	-4	0.954545454545455	3	TRUE	TRUE
5	94721	Second	Network	Black female	F	B	30	12	B	C	18	FALSE	14	-18	0.795454545454545	2	TRUE	TRUE
5	94725	Second	Network	Black female	F	B	50	12	B	C	38	FALSE	34	-38	0.568181818181818	2	TRUE	TRUE
5	94725	Final	Network	Black female	F	B	50	12	B	C	38	FALSE	34	-38	0.568181818181818	3	TRUE	TRUE
5	94753	Initial	Network	Black female	F	B	50	12	B	C	38	FALSE	34	-38	0.568181818181818	1	TRUE	TRUE
5	94753	Second	Network	Black female	F	B	16	12	B	C	4	FALSE	0	-4	0.954545454545455	2	TRUE	TRUE
5	94753	Final	Network	Black female	F	B	25	12	B	C	13	FALSE	9	-13	0.852272727272727	3	TRUE	TRUE
5	94766	Initial	Network	Black female	F	B	30	12	D	C	18	FALSE	14	-18	0.795454545454545	1	TRUE	TRUE
5	94766	Second	Network	Black female	F	B	20	12	D	C	8	FALSE	4	-8	0.909090909090909	2	TRUE	TRUE
6	94968	Initial	Network	Black female	F	B	10	12	B	C	2	FALSE	-6	-2	0.977272727272727	1	TRUE	TRUE
6	94968	Second	Network	Black female	F	B	20	12	B	C	8	FALSE	4	-8	0.909090909090909	2	TRUE	TRUE
6	94968	Final	Network	Black female	F	B	10	12	B	C	2	FALSE	-6	-2	0.977272727272727	3	TRUE	TRUE
6	94981	Initial	Network	Black female	F	B	50	12	B	C	38	FALSE	34	-38	0.568181818181818	1	TRUE	TRUE
6	94981	Second	Network	Black female	F	B	50	12	B	C	38	FALSE	34	-38	0.568181818181818	2	TRUE	TRUE
6	94981	Final	Network	Black female	F	B	50	12	B	C	38	FALSE	34	-38	0.568181818181818	3	TRUE	TRUE
6	94982	Initial	Network	Black female	F	B	15	12	B	C	3	FALSE	-1	-3	0.965909090909091	1	TRUE	TRUE
6	94986	Initial	Network	Black female	F	B	0.5	12	B	C	11.5	FALSE	-15.5	-11.5	0.869318181818182	1	TRUE	TRUE
6	94990	Initial	Network	Black female	F	B	25	12	B	C	13	FALSE	9	-13	0.852272727272727	1	TRUE	TRUE
6	94990	Second	Network	Black female	F	B	10	12	B	C	2	FALSE	-6	-2	0.977272727272727	2	TRUE	TRUE
6	94990	Final	Network	Black female	F	B	10	12	B	C	2	FALSE	-6	-2	0.977272727272727	3	TRUE	TRUE
6	94997	Initial	Network	Black female	F	B	40	12	B	C	28	FALSE	24	-28	0.681818181818182	1	TRUE	TRUE
6	96393	Initial	Network	Black female	F	B	4	12	B	C	8	FALSE	-12	-8	0.909090909090909	1	TRUE	TRUE
6	96393	Second	Network	Black female	F	B	15	12	C	C	3	TRUE	-1	-3	0.965909090909091	2	TRUE	TRUE
6	96393	Final	Network	Black female	F	B	15	12	C	C	3	TRUE	-1	-3	0.965909090909091	3	TRUE	TRUE
6	96406	Initial	Network	Black female	F	B	10	12	C	C	2	TRUE	-6	-2	0.977272727272727	1	TRUE	TRUE
6	96406	Second	Network	Black female	F	B	15	12	A	C	3	FALSE	-1	-3	0.965909090909091	2	TRUE	TRUE
6	96414	Initial	Network	Black female	F	B	13	12	C	C	1	TRUE	-3	-1	0.988636363636364	1	TRUE	TRUE
6	96414	Second	Network	Black female	F	B	13	12	C	C	1	TRUE	-3	-1	0.988636363636364	2	TRUE	TRUE
6	96414	Final	Network	Black female	F	B	13	12	C	C	1	TRUE	-3	-1	0.988636363636364	3	TRUE	TRUE
6	96419	Initial	Network	Black female	F	B	3	12	B	C	9	FALSE	-13	-9	0.897727272727273	1	TRUE	TRUE
6	96419	Second	Network	Black female	F	B	4	12	C	C	8	TRUE	-12	-8	0.909090909090909	2	TRUE	TRUE
6	96419	Final	Network	Black female	F	B	4	12	B	C	8	FALSE	-12	-8	0.909090909090909	3	TRUE	TRUE
6	96435	Initial	Network	Black female	F	B	25	12	C	C	13	TRUE	9	-13	0.852272727272727	1	TRUE	TRUE
6	96435	Second	Network	Black female	F	B	10	12	A	C	2	FALSE	-6	-2	0.977272727272727	2	TRUE	TRUE
6	96435	Final	Network	Black female	F	B	10	12	A	C	2	FALSE	-6	-2	0.977272727272727	3	TRUE	TRUE
6	96456	Second	Network	Black female	F	B	16.6	12	B	C	4.6	FALSE	0.600000000000001	-4.6	0.947727272727273	2	TRUE	TRUE
6	96456	Final	Network	Black female	F	B	16.6	12	C	C	4.6	TRUE	0.600000000000001	-4.6	0.947727272727273	3	TRUE	TRUE
6	96482	Initial	Network	Black female	F	B	1.9	12	A	C	10.1	FALSE	-14.1	-10.1	0.885227272727273	1	TRUE	TRUE
6	96482	Second	Network	Black female	F	B	1.9	12	A	C	10.1	FALSE	-14.1	-10.1	0.885227272727273	2	TRUE	TRUE
6	96482	Final	Network	Black female	F	B	1.9	12	A	C	10.1	FALSE	-14.1	-10.1	0.885227272727273	3	TRUE	TRUE
6	96487	Initial	Network	Black female	F	B	5	12	C	C	7	TRUE	-11	-7	0.920454545454545	1	TRUE	TRUE
6	96487	Second	Network	Black female	F	B	10	12	C	C	2	TRUE	-6	-2	0.977272727272727	2	TRUE	TRUE
6	96487	Final	Network	Black female	F	B	10	12	C	C	2	TRUE	-6	-2	0.977272727272727	3	TRUE	TRUE
6	96501	Initial	Network	Black female	F	B	45	12	D	C	33	FALSE	29	-33	0.625	1	TRUE	TRUE
6	96520	Initial	Network	Black female	F	B	35	12	B	C	23	FALSE	19	-23	0.738636363636364	1	TRUE	TRUE
6	96520	Second	Network	Black female	F	B	45	12	C	C	33	TRUE	29	-33	0.625	2	TRUE	TRUE
6	96520	Final	Network	Black female	F	B	55	12	C	C	43	TRUE	39	-43	0.511363636363636	3	TRUE	TRUE
6	96523	Initial	Network	Black female	F	B	30	12	B	C	18	FALSE	14	-18	0.795454545454545	1	TRUE	TRUE
6	96523	Second	Network	Black female	F	B	40	12	B	C	28	FALSE	24	-28	0.681818181818182	2	TRUE	TRUE
6	96523	Final	Network	Black female	F	B	40	12	B	C	28	FALSE	24	-28	0.681818181818182	3	TRUE	TRUE
6	96542	Initial	Network	Black female	F	B	10	12	C	C	2	TRUE	-6	-2	0.977272727272727	1	TRUE	TRUE
6	96542	Second	Network	Black female	F	B	15	12	C	C	3	TRUE	-1	-3	0.965909090909091	2	TRUE	TRUE
6	96542	Final	Network	Black female	F	B	10	12	C	C	2	TRUE	-6	-2	0.977272727272727	3	TRUE	TRUE
6	96568	Initial	Network	Black female	F	B	25	12	B	C	13	FALSE	9	-13	0.852272727272727	1	TRUE	TRUE
6	96574	Initial	Network	Black female	F	B	56	12	C	C	44	TRUE	40	-44	0.5	1	TRUE	TRUE
6	96574	Second	Network	Black female	F	B	55	12	C	C	43	TRUE	39	-43	0.511363636363636	2	TRUE	TRUE
6	96574	Final	Network	Black female	F	B	57	12	C	C	45	TRUE	41	-45	0.488636363636364	3	TRUE	TRUE
6	96598	Second	Network	Black female	F	B	10	12	B	C	2	FALSE	-6	-2	0.977272727272727	2	TRUE	TRUE
6	96598	Final	Network	Black female	F	B	8.7	12	B	C	3.3	FALSE	-7.3	-3.3	0.9625	3	TRUE	TRUE
6	96611	Initial	Network	Black female	F	B	10	12	C	C	2	TRUE	-6	-2	0.977272727272727	1	TRUE	TRUE
6	96611	Second	Network	Black female	F	B	10	12	C	C	2	TRUE	-6	-2	0.977272727272727	2	TRUE	TRUE
6	96611	Final	Network	Black female	F	B	10	12	C	C	2	TRUE	-6	-2	0.977272727272727	3	TRUE	TRUE
6	96619	Initial	Network	Black female	F	B	12	12	C	C	0	TRUE	-4	0	1	1	TRUE	TRUE
6	96619	Second	Network	Black female	F	B	12	12	C	C	0	TRUE	-4	0	1	2	TRUE	TRUE
6	96619	Final	Network	Black female	F	B	12	12	C	C	0	TRUE	-4	0	1	3	TRUE	TRUE
6	96621	Initial	Network	Black female	F	B	10	12	A	C	2	FALSE	-6	-2	0.977272727272727	1	TRUE	TRUE
6	96621	Second	Network	Black female	F	B	10	12	B	C	2	FALSE	-6	-2	0.977272727272727	2	TRUE	TRUE
6	96621	Final	Network	Black female	F	B	10	12	B	C	2	FALSE	-6	-2	0.977272727272727	3	TRUE	TRUE
6	96628	Second	Network	Black female	F	B	10	12	B	C	2	FALSE	-6	-2	0.977272727272727	2	TRUE	TRUE
6	96635	Initial	Network	Black female	F	B	3	12	B	C	9	FALSE	-13	-9	0.897727272727273	1	TRUE	TRUE
6	96635	Second	Network	Black female	F	B	11	12	B	C	1	FALSE	-5	-1	0.988636363636364	2	TRUE	TRUE
6	96635	Final	Network	Black female	F	B	11	12	B	C	1	FALSE	-5	-1	0.988636363636364	3	TRUE	TRUE
6	96639	Initial	Network	Black female	F	B	12	12	B	C	0	FALSE	-4	0	1	1	TRUE	TRUE
6	96639	Second	Network	Black female	F	B	10	12	B	C	2	FALSE	-6	-2	0.977272727272727	2	TRUE	TRUE
6	96639	Final	Network	Black female	F	B	12	12	C	C	0	TRUE	-4	0	1	3	TRUE	TRUE
6	96653	Initial	Network	Black female	F	B	20	12	B	C	8	FALSE	4	-8	0.909090909090909	1	TRUE	TRUE
6	96653	Second	Network	Black female	F	B	20	12	B	C	8	FALSE	4	-8	0.909090909090909	2	TRUE	TRUE
6	96653	Final	Network	Black female	F	B	20	12	B	C	8	FALSE	4	-8	0.909090909090909	3	TRUE	TRUE
6	96654	Initial	Network	Black female	F	B	NA	12	D	C	NA	FALSE	NA	NA	NA	1	TRUE	TRUE
6	96654	Second	Network	Black female	F	B	10	12	D	C	2	FALSE	-6	-2	0.977272727272727	2	TRUE	TRUE
6	96694	Initial	Network	Black female	F	B	2	12	C	C	10	TRUE	-14	-10	0.886363636363636	1	TRUE	TRUE
7	110820	Initial	Network	Black female	F	B	30	12	B	C	18	FALSE	14	-18	0.795454545454545	1	TRUE	TRUE
7	110820	Second	Network	Black female	F	B	20	12	B	C	8	FALSE	4	-8	0.909090909090909	2	TRUE	TRUE
7	110820	Final	Network	Black female	F	B	20	12	B	C	8	FALSE	4	-8	0.909090909090909	3	TRUE	TRUE
7	110822	Initial	Network	Black female	F	B	30	12	B	C	18	FALSE	14	-18	0.795454545454545	1	TRUE	TRUE
7	110822	Second	Network	Black female	F	B	13	12	B	C	1	FALSE	-3	-1	0.988636363636364	2	TRUE	TRUE
7	110822	Final	Network	Black female	F	B	6	12	B	C	6	FALSE	-10	-6	0.931818181818182	3	TRUE	TRUE
7	110827	Initial	Network	Black female	F	B	12.5	12	B	C	0.5	FALSE	-3.5	-0.5	0.994318181818182	1	TRUE	TRUE
7	110827	Final	Network	Black female	F	B	10	12	B	C	2	FALSE	-6	-2	0.977272727272727	3	TRUE	TRUE
7	110854	Initial	Network	Black female	F	B	5	12	B	C	7	FALSE	-11	-7	0.920454545454545	1	TRUE	TRUE
7	110854	Second	Network	Black female	F	B	10	12	B	C	2	FALSE	-6	-2	0.977272727272727	2	TRUE	TRUE
7	110854	Final	Network	Black female	F	B	9	12	B	C	3	FALSE	-7	-3	0.965909090909091	3	TRUE	TRUE
7	110855	Initial	Network	Black female	F	B	20	12	B	C	8	FALSE	4	-8	0.909090909090909	1	TRUE	TRUE
7	110855	Second	Network	Black female	F	B	10	12	B	C	2	FALSE	-6	-2	0.977272727272727	2	TRUE	TRUE
7	110855	Final	Network	Black female	F	B	8	12	B	C	4	FALSE	-8	-4	0.954545454545455	3	TRUE	TRUE
7	110875	Initial	Network	Black female	F	B	5	12	A	C	7	FALSE	-11	-7	0.920454545454545	1	TRUE	TRUE
7	110875	Second	Network	Black female	F	B	10	12	B	C	2	FALSE	-6	-2	0.977272727272727	2	TRUE	TRUE
7	110875	Final	Network	Black female	F	B	5	12	B	C	7	FALSE	-11	-7	0.920454545454545	3	TRUE	TRUE
7	110896	Initial	Network	Black female	F	B	15	12	C	C	3	TRUE	-1	-3	0.965909090909091	1	TRUE	TRUE
7	110896	Second	Network	Black female	F	B	15	12	C	C	3	TRUE	-1	-3	0.965909090909091	2	TRUE	TRUE
7	110896	Final	Network	Black female	F	B	15	12	C	C	3	TRUE	-1	-3	0.965909090909091	3	TRUE	TRUE
7	111785	Initial	Network	Black female	F	B	1	12	A	C	11	FALSE	-15	-11	0.875	1	TRUE	TRUE
7	111785	Second	Network	Black female	F	B	5	12	C	C	7	TRUE	-11	-7	0.920454545454545	2	TRUE	TRUE
7	111785	Final	Network	Black female	F	B	5	12	C	C	7	TRUE	-11	-7	0.920454545454545	3	TRUE	TRUE
7	112433	Initial	Network	Black female	F	B	3	12	B	C	9	FALSE	-13	-9	0.897727272727273	1	TRUE	TRUE
7	112433	Second	Network	Black female	F	B	5	12	B	C	7	FALSE	-11	-7	0.920454545454545	2	TRUE	TRUE
7	112433	Final	Network	Black female	F	B	5	12	B	C	7	FALSE	-11	-7	0.920454545454545	3	TRUE	TRUE
7	112436	Initial	Network	Black female	F	B	5	12	A	C	7	FALSE	-11	-7	0.920454545454545	1	TRUE	TRUE
7	112436	Second	Network	Black female	F	B	7	12	A	C	5	FALSE	-9	-5	0.943181818181818	2	TRUE	TRUE
7	112436	Final	Network	Black female	F	B	5	12	A	C	7	FALSE	-11	-7	0.920454545454545	3	TRUE	TRUE
7	112487	Initial	Network	Black female	F	B	5	12	B	C	7	FALSE	-11	-7	0.920454545454545	1	TRUE	TRUE
7	112487	Second	Network	Black female	F	B	15	12	C	C	3	TRUE	-1	-3	0.965909090909091	2	TRUE	TRUE
7	112487	Final	Network	Black female	F	B	15	12	C	C	3	TRUE	-1	-3	0.965909090909091	3	TRUE	TRUE
7	112502	Second	Network	Black female	F	B	3	12	A	C	9	FALSE	-13	-9	0.897727272727273	2	TRUE	TRUE
7	112502	Final	Network	Black female	F	B	7	12	C	C	5	TRUE	-9	-5	0.943181818181818	3	TRUE	TRUE
7	112509	Initial	Network	Black female	F	B	60	12	D	C	48	FALSE	44	-48	0.454545454545455	1	TRUE	TRUE
7	112509	Second	Network	Black female	F	B	10	12	B	C	2	FALSE	-6	-2	0.977272727272727	2	TRUE	TRUE
7	112509	Final	Network	Black female	F	B	10	12	B	C	2	FALSE	-6	-2	0.977272727272727	3	TRUE	TRUE
7	112512	Initial	Network	Black female	F	B	50	12	C	C	38	TRUE	34	-38	0.568181818181818	1	TRUE	TRUE
7	112512	Second	Network	Black female	F	B	25	12	C	C	13	TRUE	9	-13	0.852272727272727	2	TRUE	TRUE
7	112512	Final	Network	Black female	F	B	25	12	B	C	13	FALSE	9	-13	0.852272727272727	3	TRUE	TRUE
7	112516	Initial	Network	Black female	F	B	15	12	B	C	3	FALSE	-1	-3	0.965909090909091	1	TRUE	TRUE
7	112516	Second	Network	Black female	F	B	15	12	B	C	3	FALSE	-1	-3	0.965909090909091	2	TRUE	TRUE
7	112516	Final	Network	Black female	F	B	10	12	B	C	2	FALSE	-6	-2	0.977272727272727	3	TRUE	TRUE
7	112519	Initial	Network	Black female	F	B	40	12	A	C	28	FALSE	24	-28	0.681818181818182	1	TRUE	TRUE
7	112519	Second	Network	Black female	F	B	15	12	C	C	3	TRUE	-1	-3	0.965909090909091	2	TRUE	TRUE
7	112519	Final	Network	Black female	F	B	15	12	C	C	3	TRUE	-1	-3	0.965909090909091	3	TRUE	TRUE
5	100455	Initial	Control	white male	M	W	2	12	A	C	10	FALSE	-14	-10	0.886363636363636	1	TRUE	TRUE
2	100455	Initial	Control	white male	M	W	2	12	A	C	10	FALSE	-14	-10	0.886363636363636	1	TRUE	TRUE
5	100455	Second	Control	white male	M	W	15	12	A	C	3	FALSE	-1	-3	0.965909090909091	2	TRUE	TRUE
2	100455	Second	Control	white male	M	W	15	12	A	C	3	FALSE	-1	-3	0.965909090909091	2	TRUE	TRUE
5	100455	Final	Control	white male	M	W	15	12	A	C	3	FALSE	-1	-3	0.965909090909091	3	TRUE	TRUE
2	100455	Final	Control	white male	M	W	15	12	A	C	3	FALSE	-1	-3	0.965909090909091	3	TRUE	TRUE
2	100489	Initial	Control	white male	M	W	2	12	A	C	10	FALSE	-14	-10	0.886363636363636	1	TRUE	TRUE
5	100489	Initial	Control	white male	M	W	2	12	A	C	10	FALSE	-14	-10	0.886363636363636	1	TRUE	TRUE
2	100489	Second	Control	white male	M	W	1.7	12	A	C	10.3	FALSE	-14.3	-10.3	0.882954545454545	2	TRUE	TRUE
5	100489	Second	Control	white male	M	W	1.7	12	A	C	10.3	FALSE	-14.3	-10.3	0.882954545454545	2	TRUE	TRUE
2	100489	Final	Control	white male	M	W	1.7	12	A	C	10.3	FALSE	-14.3	-10.3	0.882954545454545	3	TRUE	TRUE
5	100489	Final	Control	white male	M	W	1.7	12	A	C	10.3	FALSE	-14.3	-10.3	0.882954545454545	3	TRUE	TRUE
2	100515	Initial	Control	white male	M	W	30	12	B	C	18	FALSE	14	-18	0.795454545454545	1	TRUE	TRUE
2	100515	Second	Control	white male	M	W	30	12	B	C	18	FALSE	14	-18	0.795454545454545	2	TRUE	TRUE
2	100515	Final	Control	white male	M	W	30	12	B	C	18	FALSE	14	-18	0.795454545454545	3	TRUE	TRUE
2	100526	Initial	Control	white male	M	W	5	12	B	C	7	FALSE	-11	-7	0.920454545454545	1	TRUE	TRUE
2	100526	Second	Control	white male	M	W	2	12	B	C	10	FALSE	-14	-10	0.886363636363636	2	TRUE	TRUE
2	100526	Final	Control	white male	M	W	2	12	B	C	10	FALSE	-14	-10	0.886363636363636	3	TRUE	TRUE
5	100534	Initial	Control	white male	M	W	1	12	A	C	11	FALSE	-15	-11	0.875	1	TRUE	TRUE
2	100534	Initial	Control	white male	M	W	1	12	A	C	11	FALSE	-15	-11	0.875	1	TRUE	TRUE
5	100534	Second	Control	white male	M	W	1	12	A	C	11	FALSE	-15	-11	0.875	2	TRUE	TRUE
2	100534	Second	Control	white male	M	W	1	12	A	C	11	FALSE	-15	-11	0.875	2	TRUE	TRUE
5	100534	Final	Control	white male	M	W	3	12	B	C	9	FALSE	-13	-9	0.897727272727273	3	TRUE	TRUE
2	100534	Final	Control	white male	M	W	3	12	B	C	9	FALSE	-13	-9	0.897727272727273	3	TRUE	TRUE
5	100581	Initial	Control	white male	M	W	15	12	B	C	3	FALSE	-1	-3	0.965909090909091	1	TRUE	TRUE
2	100581	Initial	Control	white male	M	W	15	12	B	C	3	FALSE	-1	-3	0.965909090909091	1	TRUE	TRUE
5	100581	Second	Control	white male	M	W	25	12	D	C	13	FALSE	9	-13	0.852272727272727	2	TRUE	TRUE
2	100581	Second	Control	white male	M	W	25	12	D	C	13	FALSE	9	-13	0.852272727272727	2	TRUE	TRUE
5	100581	Final	Control	white male	M	W	50	12	C	C	38	TRUE	34	-38	0.568181818181818	3	TRUE	TRUE
2	100581	Final	Control	white male	M	W	50	12	C	C	38	TRUE	34	-38	0.568181818181818	3	TRUE	TRUE
3	100713	Second	Control	white male	M	W	5	12	B	C	7	FALSE	-11	-7	0.920454545454545	2	TRUE	TRUE
3	100713	Final	Control	white male	M	W	5	12	B	C	7	FALSE	-11	-7	0.920454545454545	3	TRUE	TRUE
3	100714	Initial	Control	Black female	F	B	1	12	A	C	11	FALSE	-15	-11	0.875	1	TRUE	TRUE
6	100714	Initial	Control	Black female	F	B	1	12	A	C	11	FALSE	-15	-11	0.875	1	TRUE	TRUE
3	100714	Second	Control	Black female	F	B	1	12	A	C	11	FALSE	-15	-11	0.875	2	TRUE	TRUE
6	100714	Second	Control	Black female	F	B	1	12	A	C	11	FALSE	-15	-11	0.875	2	TRUE	TRUE
3	100714	Final	Control	Black female	F	B	5	12	B	C	7	FALSE	-11	-7	0.920454545454545	3	TRUE	TRUE
6	100714	Final	Control	Black female	F	B	5	12	B	C	7	FALSE	-11	-7	0.920454545454545	3	TRUE	TRUE
6	100733	Initial	Control	Black female	F	B	15	12	A	C	3	FALSE	-1	-3	0.965909090909091	1	TRUE	TRUE
3	100733	Initial	Control	Black female	F	B	15	12	A	C	3	FALSE	-1	-3	0.965909090909091	1	TRUE	TRUE
6	100733	Second	Control	Black female	F	B	25	12	A	C	13	FALSE	9	-13	0.852272727272727	2	TRUE	TRUE
3	100733	Second	Control	Black female	F	B	25	12	A	C	13	FALSE	9	-13	0.852272727272727	2	TRUE	TRUE
5	100735	Initial	Control	white male	M	W	6	12	C	C	6	TRUE	-10	-6	0.931818181818182	1	TRUE	TRUE
3	100735	Initial	Control	white male	M	W	6	12	C	C	6	TRUE	-10	-6	0.931818181818182	1	TRUE	TRUE
5	100735	Second	Control	white male	M	W	2.5	12	A	C	9.5	FALSE	-13.5	-9.5	0.892045454545455	2	TRUE	TRUE
3	100735	Second	Control	white male	M	W	2.5	12	A	C	9.5	FALSE	-13.5	-9.5	0.892045454545455	2	TRUE	TRUE
5	100735	Final	Control	white male	M	W	2.5	12	A	C	9.5	FALSE	-13.5	-9.5	0.892045454545455	3	TRUE	TRUE
3	100735	Final	Control	white male	M	W	2.5	12	A	C	9.5	FALSE	-13.5	-9.5	0.892045454545455	3	TRUE	TRUE
2	100750	Initial	Control	white male	M	W	15	12	B	C	3	FALSE	-1	-3	0.965909090909091	1	TRUE	TRUE
5	100750	Initial	Control	white male	M	W	15	12	B	C	3	FALSE	-1	-3	0.965909090909091	1	TRUE	TRUE
2	100750	Second	Control	white male	M	W	15	12	B	C	3	FALSE	-1	-3	0.965909090909091	2	TRUE	TRUE
5	100750	Second	Control	white male	M	W	15	12	B	C	3	FALSE	-1	-3	0.965909090909091	2	TRUE	TRUE
2	100750	Final	Control	white male	M	W	15	12	A	C	3	FALSE	-1	-3	0.965909090909091	3	TRUE	TRUE
5	100750	Final	Control	white male	M	W	15	12	A	C	3	FALSE	-1	-3	0.965909090909091	3	TRUE	TRUE
3	100781	Initial	Control	white male	M	W	30	12	B	C	18	FALSE	14	-18	0.795454545454545	1	TRUE	TRUE
6	100781	Initial	Control	white male	M	W	30	12	B	C	18	FALSE	14	-18	0.795454545454545	1	TRUE	TRUE
3	100781	Second	Control	white male	M	W	5	12	A	C	7	FALSE	-11	-7	0.920454545454545	2	TRUE	TRUE
6	100781	Second	Control	white male	M	W	5	12	A	C	7	FALSE	-11	-7	0.920454545454545	2	TRUE	TRUE
3	100781	Final	Control	white male	M	W	1	12	A	C	11	FALSE	-15	-11	0.875	3	TRUE	TRUE
6	100781	Final	Control	white male	M	W	1	12	A	C	11	FALSE	-15	-11	0.875	3	TRUE	TRUE
3	100782	Initial	Control	white male	M	W	5	12	B	C	7	FALSE	-11	-7	0.920454545454545	1	TRUE	TRUE
5	100782	Initial	Control	white male	M	W	5	12	B	C	7	FALSE	-11	-7	0.920454545454545	1	TRUE	TRUE
3	100782	Second	Control	white male	M	W	1	12	D	C	11	FALSE	-15	-11	0.875	2	TRUE	TRUE
5	100782	Second	Control	white male	M	W	1	12	D	C	11	FALSE	-15	-11	0.875	2	TRUE	TRUE
3	100782	Final	Control	white male	M	W	10	12	C	C	2	TRUE	-6	-2	0.977272727272727	3	TRUE	TRUE
5	100782	Final	Control	white male	M	W	10	12	C	C	2	TRUE	-6	-2	0.977272727272727	3	TRUE	TRUE
3	100790	Initial	Control	white male	M	W	25	12	B	C	13	FALSE	9	-13	0.852272727272727	1	TRUE	TRUE
7	100790	Initial	Control	white male	M	W	25	12	B	C	13	FALSE	9	-13	0.852272727272727	1	TRUE	TRUE
6	100790	Initial	Control	white male	M	W	25	12	B	C	13	FALSE	9	-13	0.852272727272727	1	TRUE	TRUE
3	100790	Second	Control	white male	M	W	50	12	C	C	38	TRUE	34	-38	0.568181818181818	2	TRUE	TRUE
7	100790	Second	Control	white male	M	W	50	12	C	C	38	TRUE	34	-38	0.568181818181818	2	TRUE	TRUE
6	100790	Second	Control	white male	M	W	50	12	C	C	38	TRUE	34	-38	0.568181818181818	2	TRUE	TRUE
3	100791	Initial	Control	Black female	F	B	10	12	B	C	2	FALSE	-6	-2	0.977272727272727	1	TRUE	TRUE
6	100791	Initial	Control	Black female	F	B	10	12	B	C	2	FALSE	-6	-2	0.977272727272727	1	TRUE	TRUE
3	100791	Second	Control	Black female	F	B	5	12	A	C	7	FALSE	-11	-7	0.920454545454545	2	TRUE	TRUE
6	100791	Second	Control	Black female	F	B	5	12	A	C	7	FALSE	-11	-7	0.920454545454545	2	TRUE	TRUE
3	100791	Final	Control	Black female	F	B	2	12	A	C	10	FALSE	-14	-10	0.886363636363636	3	TRUE	TRUE
6	100791	Final	Control	Black female	F	B	2	12	A	C	10	FALSE	-14	-10	0.886363636363636	3	TRUE	TRUE
3	100805	Second	Control	Black female	F	B	10	12	B	C	2	FALSE	-6	-2	0.977272727272727	2	TRUE	TRUE
6	100805	Second	Control	Black female	F	B	10	12	B	C	2	FALSE	-6	-2	0.977272727272727	2	TRUE	TRUE
3	100805	Final	Control	Black female	F	B	5	12	B	C	7	FALSE	-11	-7	0.920454545454545	3	TRUE	TRUE
6	100805	Final	Control	Black female	F	B	5	12	B	C	7	FALSE	-11	-7	0.920454545454545	3	TRUE	TRUE
5	100806	Initial	Control	white male	M	W	15	12	B	C	3	FALSE	-1	-3	0.965909090909091	1	TRUE	TRUE
7	100806	Initial	Control	white male	M	W	15	12	B	C	3	FALSE	-1	-3	0.965909090909091	1	TRUE	TRUE
3	100806	Initial	Control	white male	M	W	15	12	B	C	3	FALSE	-1	-3	0.965909090909091	1	TRUE	TRUE
5	100806	Second	Control	white male	M	W	16	12	B	C	4	FALSE	0	-4	0.954545454545455	2	TRUE	TRUE
7	100806	Second	Control	white male	M	W	16	12	B	C	4	FALSE	0	-4	0.954545454545455	2	TRUE	TRUE
3	100806	Second	Control	white male	M	W	16	12	B	C	4	FALSE	0	-4	0.954545454545455	2	TRUE	TRUE
5	100806	Final	Control	white male	M	W	15	12	B	C	3	FALSE	-1	-3	0.965909090909091	3	TRUE	TRUE
7	100806	Final	Control	white male	M	W	15	12	B	C	3	FALSE	-1	-3	0.965909090909091	3	TRUE	TRUE
3	100806	Final	Control	white male	M	W	15	12	B	C	3	FALSE	-1	-3	0.965909090909091	3	TRUE	TRUE
3	100808	Initial	Control	Black female	F	B	30	12	B	C	18	FALSE	14	-18	0.795454545454545	1	TRUE	TRUE
6	100808	Initial	Control	Black female	F	B	30	12	B	C	18	FALSE	14	-18	0.795454545454545	1	TRUE	TRUE
7	100808	Initial	Control	Black female	F	B	30	12	B	C	18	FALSE	14	-18	0.795454545454545	1	TRUE	TRUE
3	100808	Second	Control	Black female	F	B	20	12	B	C	8	FALSE	4	-8	0.909090909090909	2	TRUE	TRUE
6	100808	Second	Control	Black female	F	B	20	12	B	C	8	FALSE	4	-8	0.909090909090909	2	TRUE	TRUE
7	100808	Second	Control	Black female	F	B	20	12	B	C	8	FALSE	4	-8	0.909090909090909	2	TRUE	TRUE
3	100815	Initial	Control	white male	M	W	20	12	B	C	8	FALSE	4	-8	0.909090909090909	1	TRUE	TRUE
3	100815	Second	Control	white male	M	W	5	12	A	C	7	FALSE	-11	-7	0.920454545454545	2	TRUE	TRUE
3	100815	Final	Control	white male	M	W	5	12	A	C	7	FALSE	-11	-7	0.920454545454545	3	TRUE	TRUE
5	100826	Initial	Control	white male	M	W	20	12	A	C	8	FALSE	4	-8	0.909090909090909	1	TRUE	TRUE
3	100826	Initial	Control	white male	M	W	20	12	A	C	8	FALSE	4	-8	0.909090909090909	1	TRUE	TRUE
5	100826	Final	Control	white male	M	W	10	12	B	C	2	FALSE	-6	-2	0.977272727272727	3	TRUE	TRUE
3	100826	Final	Control	white male	M	W	10	12	B	C	2	FALSE	-6	-2	0.977272727272727	3	TRUE	TRUE
6	100831	Initial	Control	Black female	F	B	20	12	B	C	8	FALSE	4	-8	0.909090909090909	1	TRUE	TRUE
3	100831	Initial	Control	Black female	F	B	20	12	B	C	8	FALSE	4	-8	0.909090909090909	1	TRUE	TRUE
6	100831	Second	Control	Black female	F	B	5	12	A	C	7	FALSE	-11	-7	0.920454545454545	2	TRUE	TRUE
3	100831	Second	Control	Black female	F	B	5	12	A	C	7	FALSE	-11	-7	0.920454545454545	2	TRUE	TRUE
6	100831	Final	Control	Black female	F	B	5	12	A	C	7	FALSE	-11	-7	0.920454545454545	3	TRUE	TRUE
3	100831	Final	Control	Black female	F	B	5	12	A	C	7	FALSE	-11	-7	0.920454545454545	3	TRUE	TRUE
3	100834	Initial	Control	Black female	F	B	60	12	B	C	48	FALSE	44	-48	0.454545454545455	1	TRUE	TRUE
6	100834	Initial	Control	Black female	F	B	60	12	B	C	48	FALSE	44	-48	0.454545454545455	1	TRUE	TRUE
3	100834	Second	Control	Black female	F	B	40	12	B	C	28	FALSE	24	-28	0.681818181818182	2	TRUE	TRUE
6	100834	Second	Control	Black female	F	B	40	12	B	C	28	FALSE	24	-28	0.681818181818182	2	TRUE	TRUE
3	100834	Final	Control	Black female	F	B	50	12	B	C	38	FALSE	34	-38	0.568181818181818	3	TRUE	TRUE
6	100834	Final	Control	Black female	F	B	50	12	B	C	38	FALSE	34	-38	0.568181818181818	3	TRUE	TRUE
6	100839	Initial	Control	Black female	F	B	15	12	B	C	3	FALSE	-1	-3	0.965909090909091	1	TRUE	TRUE
7	100839	Initial	Control	Black female	F	B	15	12	B	C	3	FALSE	-1	-3	0.965909090909091	1	TRUE	TRUE
3	100839	Initial	Control	Black female	F	B	15	12	B	C	3	FALSE	-1	-3	0.965909090909091	1	TRUE	TRUE
6	100839	Second	Control	Black female	F	B	15	12	B	C	3	FALSE	-1	-3	0.965909090909091	2	TRUE	TRUE
7	100839	Second	Control	Black female	F	B	15	12	B	C	3	FALSE	-1	-3	0.965909090909091	2	TRUE	TRUE
3	100839	Second	Control	Black female	F	B	15	12	B	C	3	FALSE	-1	-3	0.965909090909091	2	TRUE	TRUE
6	100839	Final	Control	Black female	F	B	10	12	B	C	2	FALSE	-6	-2	0.977272727272727	3	TRUE	TRUE
7	100839	Final	Control	Black female	F	B	10	12	B	C	2	FALSE	-6	-2	0.977272727272727	3	TRUE	TRUE
3	100839	Final	Control	Black female	F	B	10	12	B	C	2	FALSE	-6	-2	0.977272727272727	3	TRUE	TRUE
5	100850	Initial	Control	white male	M	W	30	12	B	C	18	FALSE	14	-18	0.795454545454545	1	TRUE	TRUE
3	100850	Initial	Control	white male	M	W	30	12	B	C	18	FALSE	14	-18	0.795454545454545	1	TRUE	TRUE
5	100850	Second	Control	white male	M	W	30	12	B	C	18	FALSE	14	-18	0.795454545454545	2	TRUE	TRUE
3	100850	Second	Control	white male	M	W	30	12	B	C	18	FALSE	14	-18	0.795454545454545	2	TRUE	TRUE
5	100850	Final	Control	white male	M	W	13	12	B	C	1	FALSE	-3	-1	0.988636363636364	3	TRUE	TRUE
3	100850	Final	Control	white male	M	W	13	12	B	C	1	FALSE	-3	-1	0.988636363636364	3	TRUE	TRUE
5	102357	Initial	Control	white male	M	W	15	12	D	C	3	FALSE	-1	-3	0.965909090909091	1	TRUE	TRUE
2	102357	Initial	Control	white male	M	W	15	12	D	C	3	FALSE	-1	-3	0.965909090909091	1	TRUE	TRUE
5	102357	Second	Control	white male	M	W	20	12	B	C	8	FALSE	4	-8	0.909090909090909	2	TRUE	TRUE
2	102357	Second	Control	white male	M	W	20	12	B	C	8	FALSE	4	-8	0.909090909090909	2	TRUE	TRUE
5	102357	Final	Control	white male	M	W	10	12	B	C	2	FALSE	-6	-2	0.977272727272727	3	TRUE	TRUE
2	102357	Final	Control	white male	M	W	10	12	B	C	2	FALSE	-6	-2	0.977272727272727	3	TRUE	TRUE
7	102384	Initial	Control	white male	M	W	65	12	A	C	53	FALSE	49	-53	0.397727272727273	1	TRUE	TRUE
5	102384	Initial	Control	white male	M	W	65	12	A	C	53	FALSE	49	-53	0.397727272727273	1	TRUE	TRUE
2	102384	Initial	Control	white male	M	W	65	12	A	C	53	FALSE	49	-53	0.397727272727273	1	TRUE	TRUE
7	102384	Second	Control	white male	M	W	35	12	A	C	23	FALSE	19	-23	0.738636363636364	2	TRUE	TRUE
5	102384	Second	Control	white male	M	W	35	12	A	C	23	FALSE	19	-23	0.738636363636364	2	TRUE	TRUE
2	102384	Second	Control	white male	M	W	35	12	A	C	23	FALSE	19	-23	0.738636363636364	2	TRUE	TRUE
7	102384	Final	Control	white male	M	W	35	12	A	C	23	FALSE	19	-23	0.738636363636364	3	TRUE	TRUE
5	102384	Final	Control	white male	M	W	35	12	A	C	23	FALSE	19	-23	0.738636363636364	3	TRUE	TRUE
2	102384	Final	Control	white male	M	W	35	12	A	C	23	FALSE	19	-23	0.738636363636364	3	TRUE	TRUE
3	102404	Initial	Control	white male	M	W	3	12	B	C	9	FALSE	-13	-9	0.897727272727273	1	TRUE	TRUE
3	102404	Second	Control	white male	M	W	15	12	C	C	3	TRUE	-1	-3	0.965909090909091	2	TRUE	TRUE
3	102404	Final	Control	white male	M	W	15	12	C	C	3	TRUE	-1	-3	0.965909090909091	3	TRUE	TRUE
3	102426	Initial	Control	white male	M	W	5	12	C	C	7	TRUE	-11	-7	0.920454545454545	1	TRUE	TRUE
5	102426	Initial	Control	white male	M	W	5	12	C	C	7	TRUE	-11	-7	0.920454545454545	1	TRUE	TRUE
3	102426	Second	Control	white male	M	W	10	12	C	C	2	TRUE	-6	-2	0.977272727272727	2	TRUE	TRUE
5	102426	Second	Control	white male	M	W	10	12	C	C	2	TRUE	-6	-2	0.977272727272727	2	TRUE	TRUE
3	102426	Final	Control	white male	M	W	10	12	C	C	2	TRUE	-6	-2	0.977272727272727	3	TRUE	TRUE
5	102426	Final	Control	white male	M	W	10	12	C	C	2	TRUE	-6	-2	0.977272727272727	3	TRUE	TRUE
3	102437	Initial	Control	white male	M	W	NA	12	B	C	NA	FALSE	NA	NA	NA	1	TRUE	TRUE
7	102437	Initial	Control	white male	M	W	NA	12	B	C	NA	FALSE	NA	NA	NA	1	TRUE	TRUE
3	102437	Second	Control	white male	M	W	1.7	12	B	C	10.3	FALSE	-14.3	-10.3	0.882954545454545	2	TRUE	TRUE
7	102437	Second	Control	white male	M	W	1.7	12	B	C	10.3	FALSE	-14.3	-10.3	0.882954545454545	2	TRUE	TRUE
3	102437	Final	Control	white male	M	W	1.7	12	B	C	10.3	FALSE	-14.3	-10.3	0.882954545454545	3	TRUE	TRUE
7	102437	Final	Control	white male	M	W	1.7	12	B	C	10.3	FALSE	-14.3	-10.3	0.882954545454545	3	TRUE	TRUE
2	102438	Initial	Control	white male	M	W	30	12	A	C	18	FALSE	14	-18	0.795454545454545	1	TRUE	TRUE
5	102438	Initial	Control	white male	M	W	30	12	A	C	18	FALSE	14	-18	0.795454545454545	1	TRUE	TRUE
7	102438	Initial	Control	white male	M	W	30	12	A	C	18	FALSE	14	-18	0.795454545454545	1	TRUE	TRUE
2	102438	Second	Control	white male	M	W	30	12	B	C	18	FALSE	14	-18	0.795454545454545	2	TRUE	TRUE
5	102438	Second	Control	white male	M	W	30	12	B	C	18	FALSE	14	-18	0.795454545454545	2	TRUE	TRUE
7	102438	Second	Control	white male	M	W	30	12	B	C	18	FALSE	14	-18	0.795454545454545	2	TRUE	TRUE
2	102438	Final	Control	white male	M	W	30	12	B	C	18	FALSE	14	-18	0.795454545454545	3	TRUE	TRUE
5	102438	Final	Control	white male	M	W	30	12	B	C	18	FALSE	14	-18	0.795454545454545	3	TRUE	TRUE
7	102438	Final	Control	white male	M	W	30	12	B	C	18	FALSE	14	-18	0.795454545454545	3	TRUE	TRUE
3	102454	Initial	Control	white male	M	W	16	12	C	C	4	TRUE	0	-4	0.954545454545455	1	TRUE	TRUE
5	102454	Initial	Control	white male	M	W	16	12	C	C	4	TRUE	0	-4	0.954545454545455	1	TRUE	TRUE
7	102454	Initial	Control	white male	M	W	16	12	C	C	4	TRUE	0	-4	0.954545454545455	1	TRUE	TRUE
3	102454	Second	Control	white male	M	W	15	12	C	C	3	TRUE	-1	-3	0.965909090909091	2	TRUE	TRUE
5	102454	Second	Control	white male	M	W	15	12	C	C	3	TRUE	-1	-3	0.965909090909091	2	TRUE	TRUE
7	102454	Second	Control	white male	M	W	15	12	C	C	3	TRUE	-1	-3	0.965909090909091	2	TRUE	TRUE
3	102454	Final	Control	white male	M	W	15	12	C	C	3	TRUE	-1	-3	0.965909090909091	3	TRUE	TRUE
5	102454	Final	Control	white male	M	W	15	12	C	C	3	TRUE	-1	-3	0.965909090909091	3	TRUE	TRUE
7	102454	Final	Control	white male	M	W	15	12	C	C	3	TRUE	-1	-3	0.965909090909091	3	TRUE	TRUE
2	102472	Initial	Control	white male	M	W	60	12	C	C	48	TRUE	44	-48	0.454545454545455	1	TRUE	TRUE
7	102472	Initial	Control	white male	M	W	60	12	C	C	48	TRUE	44	-48	0.454545454545455	1	TRUE	TRUE
5	102472	Initial	Control	white male	M	W	60	12	C	C	48	TRUE	44	-48	0.454545454545455	1	TRUE	TRUE
2	102472	Second	Control	white male	M	W	70	12	C	C	58	TRUE	54	-58	0.340909090909091	2	TRUE	TRUE
7	102472	Second	Control	white male	M	W	70	12	C	C	58	TRUE	54	-58	0.340909090909091	2	TRUE	TRUE
5	102472	Second	Control	white male	M	W	70	12	C	C	58	TRUE	54	-58	0.340909090909091	2	TRUE	TRUE
6	102473	Initial	Control	Black female	F	B	16	12	A	C	4	FALSE	0	-4	0.954545454545455	1	TRUE	TRUE
7	102473	Initial	Control	Black female	F	B	16	12	A	C	4	FALSE	0	-4	0.954545454545455	1	TRUE	TRUE
3	102473	Initial	Control	Black female	F	B	16	12	A	C	4	FALSE	0	-4	0.954545454545455	1	TRUE	TRUE
6	102473	Second	Control	Black female	F	B	12	12	B	C	0	FALSE	-4	0	1	2	TRUE	TRUE
7	102473	Second	Control	Black female	F	B	12	12	B	C	0	FALSE	-4	0	1	2	TRUE	TRUE
3	102473	Second	Control	Black female	F	B	12	12	B	C	0	FALSE	-4	0	1	2	TRUE	TRUE
6	102473	Final	Control	Black female	F	B	24	12	B	C	12	FALSE	8	-12	0.863636363636364	3	TRUE	TRUE
7	102473	Final	Control	Black female	F	B	24	12	B	C	12	FALSE	8	-12	0.863636363636364	3	TRUE	TRUE
3	102473	Final	Control	Black female	F	B	24	12	B	C	12	FALSE	8	-12	0.863636363636364	3	TRUE	TRUE
5	102478	Initial	Control	white male	M	W	10	12	B	C	2	FALSE	-6	-2	0.977272727272727	1	TRUE	TRUE
3	102478	Initial	Control	white male	M	W	10	12	B	C	2	FALSE	-6	-2	0.977272727272727	1	TRUE	TRUE
5	102478	Second	Control	white male	M	W	15	12	C	C	3	TRUE	-1	-3	0.965909090909091	2	TRUE	TRUE
3	102478	Second	Control	white male	M	W	15	12	C	C	3	TRUE	-1	-3	0.965909090909091	2	TRUE	TRUE
5	102478	Final	Control	white male	M	W	15	12	C	C	3	TRUE	-1	-3	0.965909090909091	3	TRUE	TRUE
3	102478	Final	Control	white male	M	W	15	12	C	C	3	TRUE	-1	-3	0.965909090909091	3	TRUE	TRUE
5	102483	Initial	Control	white male	M	W	7	12	B	C	5	FALSE	-9	-5	0.943181818181818	1	TRUE	TRUE
3	102483	Initial	Control	white male	M	W	7	12	B	C	5	FALSE	-9	-5	0.943181818181818	1	TRUE	TRUE
5	102483	Second	Control	white male	M	W	15	12	B	C	3	FALSE	-1	-3	0.965909090909091	2	TRUE	TRUE
3	102483	Second	Control	white male	M	W	15	12	B	C	3	FALSE	-1	-3	0.965909090909091	2	TRUE	TRUE
5	102483	Final	Control	white male	M	W	15	12	B	C	3	FALSE	-1	-3	0.965909090909091	3	TRUE	TRUE
3	102483	Final	Control	white male	M	W	15	12	B	C	3	FALSE	-1	-3	0.965909090909091	3	TRUE	TRUE
5	102497	Second	Control	white male	M	W	75	12	B	C	63	FALSE	59	-63	0.284090909090909	2	TRUE	TRUE
3	102497	Second	Control	white male	M	W	75	12	B	C	63	FALSE	59	-63	0.284090909090909	2	TRUE	TRUE
3	102505	Second	Control	Black female	F	B	20	12	A	C	8	FALSE	4	-8	0.909090909090909	2	TRUE	TRUE
6	102505	Second	Control	Black female	F	B	20	12	A	C	8	FALSE	4	-8	0.909090909090909	2	TRUE	TRUE
3	102505	Final	Control	Black female	F	B	5	12	A	C	7	FALSE	-11	-7	0.920454545454545	3	TRUE	TRUE
6	102505	Final	Control	Black female	F	B	5	12	A	C	7	FALSE	-11	-7	0.920454545454545	3	TRUE	TRUE
3	102534	Initial	Control	white male	M	W	7	12	B	C	5	FALSE	-9	-5	0.943181818181818	1	TRUE	TRUE
3	102534	Second	Control	white male	M	W	15	12	C	C	3	TRUE	-1	-3	0.965909090909091	2	TRUE	TRUE
3	102534	Final	Control	white male	M	W	15	12	C	C	3	TRUE	-1	-3	0.965909090909091	3	TRUE	TRUE
6	103931	Initial	Control	Black female	F	B	30	12	B	C	18	FALSE	14	-18	0.795454545454545	1	TRUE	TRUE
3	103931	Initial	Control	Black female	F	B	30	12	B	C	18	FALSE	14	-18	0.795454545454545	1	TRUE	TRUE
6	103931	Second	Control	Black female	F	B	50	12	A	C	38	FALSE	34	-38	0.568181818181818	2	TRUE	TRUE
3	103931	Second	Control	Black female	F	B	50	12	A	C	38	FALSE	34	-38	0.568181818181818	2	TRUE	TRUE
6	103931	Final	Control	Black female	F	B	30	12	B	C	18	FALSE	14	-18	0.795454545454545	3	TRUE	TRUE
3	103931	Final	Control	Black female	F	B	30	12	B	C	18	FALSE	14	-18	0.795454545454545	3	TRUE	TRUE
3	103961	Second	Control	Black female	F	B	75	12	B	C	63	FALSE	59	-63	0.284090909090909	2	TRUE	TRUE
6	103961	Second	Control	Black female	F	B	75	12	B	C	63	FALSE	59	-63	0.284090909090909	2	TRUE	TRUE
3	103961	Final	Control	Black female	F	B	90	12	C	C	78	TRUE	74	-78	0.113636363636364	3	TRUE	TRUE
6	103961	Final	Control	Black female	F	B	90	12	C	C	78	TRUE	74	-78	0.113636363636364	3	TRUE	TRUE
3	104001	Initial	Control	white male	M	W	50	12	D	C	38	FALSE	34	-38	0.568181818181818	1	TRUE	TRUE
6	104001	Initial	Control	white male	M	W	50	12	D	C	38	FALSE	34	-38	0.568181818181818	1	TRUE	TRUE
3	104015	Initial	Control	white male	M	W	10	12	B	C	2	FALSE	-6	-2	0.977272727272727	1	TRUE	TRUE
6	104015	Initial	Control	white male	M	W	10	12	B	C	2	FALSE	-6	-2	0.977272727272727	1	TRUE	TRUE
3	104015	Second	Control	white male	M	W	15	12	B	C	3	FALSE	-1	-3	0.965909090909091	2	TRUE	TRUE
6	104015	Second	Control	white male	M	W	15	12	B	C	3	FALSE	-1	-3	0.965909090909091	2	TRUE	TRUE
3	104015	Final	Control	white male	M	W	15	12	B	C	3	FALSE	-1	-3	0.965909090909091	3	TRUE	TRUE
6	104015	Final	Control	white male	M	W	15	12	B	C	3	FALSE	-1	-3	0.965909090909091	3	TRUE	TRUE
3	104020	Second	Control	white male	M	W	7.1	12	B	C	4.9	FALSE	-8.9	-4.9	0.944318181818182	2	TRUE	TRUE
6	104020	Second	Control	white male	M	W	7.1	12	B	C	4.9	FALSE	-8.9	-4.9	0.944318181818182	2	TRUE	TRUE
3	104020	Final	Control	white male	M	W	7.1	12	B	C	4.9	FALSE	-8.9	-4.9	0.944318181818182	3	TRUE	TRUE
6	104020	Final	Control	white male	M	W	7.1	12	B	C	4.9	FALSE	-8.9	-4.9	0.944318181818182	3	TRUE	TRUE
6	104050	Second	Control	white male	M	W	2	12	B	C	10	FALSE	-14	-10	0.886363636363636	2	TRUE	TRUE
3	104050	Second	Control	white male	M	W	2	12	B	C	10	FALSE	-14	-10	0.886363636363636	2	TRUE	TRUE
6	104050	Final	Control	white male	M	W	4	12	B	C	8	FALSE	-12	-8	0.909090909090909	3	TRUE	TRUE
3	104050	Final	Control	white male	M	W	4	12	B	C	8	FALSE	-12	-8	0.909090909090909	3	TRUE	TRUE
6	104056	Initial	Control	white male	M	W	20	12	B	C	8	FALSE	4	-8	0.909090909090909	1	TRUE	TRUE
3	104056	Initial	Control	white male	M	W	20	12	B	C	8	FALSE	4	-8	0.909090909090909	1	TRUE	TRUE
6	104056	Second	Control	white male	M	W	25	12	B	C	13	FALSE	9	-13	0.852272727272727	2	TRUE	TRUE
3	104056	Second	Control	white male	M	W	25	12	B	C	13	FALSE	9	-13	0.852272727272727	2	TRUE	TRUE
6	104056	Final	Control	white male	M	W	25	12	B	C	13	FALSE	9	-13	0.852272727272727	3	TRUE	TRUE
3	104056	Final	Control	white male	M	W	25	12	B	C	13	FALSE	9	-13	0.852272727272727	3	TRUE	TRUE
3	104074	Initial	Control	white male	M	W	50	12	B	C	38	FALSE	34	-38	0.568181818181818	1	TRUE	TRUE
6	104074	Initial	Control	white male	M	W	50	12	B	C	38	FALSE	34	-38	0.568181818181818	1	TRUE	TRUE
3	104074	Second	Control	white male	M	W	50	12	B	C	38	FALSE	34	-38	0.568181818181818	2	TRUE	TRUE
6	104074	Second	Control	white male	M	W	50	12	B	C	38	FALSE	34	-38	0.568181818181818	2	TRUE	TRUE
3	104074	Final	Control	white male	M	W	10	12	A	C	2	FALSE	-6	-2	0.977272727272727	3	TRUE	TRUE
6	104074	Final	Control	white male	M	W	10	12	A	C	2	FALSE	-6	-2	0.977272727272727	3	TRUE	TRUE
6	104075	Initial	Control	Black female	F	B	30	12	C	C	18	TRUE	14	-18	0.795454545454545	1	TRUE	TRUE
3	104075	Initial	Control	Black female	F	B	30	12	C	C	18	TRUE	14	-18	0.795454545454545	1	TRUE	TRUE
6	104075	Second	Control	Black female	F	B	10	12	C	C	2	TRUE	-6	-2	0.977272727272727	2	TRUE	TRUE
3	104075	Second	Control	Black female	F	B	10	12	C	C	2	TRUE	-6	-2	0.977272727272727	2	TRUE	TRUE
6	104075	Final	Control	Black female	F	B	10	12	C	C	2	TRUE	-6	-2	0.977272727272727	3	TRUE	TRUE
3	104075	Final	Control	Black female	F	B	10	12	C	C	2	TRUE	-6	-2	0.977272727272727	3	TRUE	TRUE
3	104080	Initial	Control	white male	M	W	60	12	C	C	48	TRUE	44	-48	0.454545454545455	1	TRUE	TRUE
6	104080	Initial	Control	white male	M	W	60	12	C	C	48	TRUE	44	-48	0.454545454545455	1	TRUE	TRUE
7	104080	Initial	Control	white male	M	W	60	12	C	C	48	TRUE	44	-48	0.454545454545455	1	TRUE	TRUE
3	104080	Second	Control	white male	M	W	60	12	C	C	48	TRUE	44	-48	0.454545454545455	2	TRUE	TRUE
6	104080	Second	Control	white male	M	W	60	12	C	C	48	TRUE	44	-48	0.454545454545455	2	TRUE	TRUE
7	104080	Second	Control	white male	M	W	60	12	C	C	48	TRUE	44	-48	0.454545454545455	2	TRUE	TRUE
3	104080	Final	Control	white male	M	W	60	12	C	C	48	TRUE	44	-48	0.454545454545455	3	TRUE	TRUE
6	104080	Final	Control	white male	M	W	60	12	C	C	48	TRUE	44	-48	0.454545454545455	3	TRUE	TRUE
7	104080	Final	Control	white male	M	W	60	12	C	C	48	TRUE	44	-48	0.454545454545455	3	TRUE	TRUE
6	104097	Initial	Control	Black female	F	B	10	12	C	C	2	TRUE	-6	-2	0.977272727272727	1	TRUE	TRUE
7	104097	Initial	Control	Black female	F	B	10	12	C	C	2	TRUE	-6	-2	0.977272727272727	1	TRUE	TRUE
3	104097	Initial	Control	Black female	F	B	10	12	C	C	2	TRUE	-6	-2	0.977272727272727	1	TRUE	TRUE
6	104097	Second	Control	Black female	F	B	15	12	A	C	3	FALSE	-1	-3	0.965909090909091	2	TRUE	TRUE
7	104097	Second	Control	Black female	F	B	15	12	A	C	3	FALSE	-1	-3	0.965909090909091	2	TRUE	TRUE
3	104097	Second	Control	Black female	F	B	15	12	A	C	3	FALSE	-1	-3	0.965909090909091	2	TRUE	TRUE
6	104097	Final	Control	Black female	F	B	10	12	A	C	2	FALSE	-6	-2	0.977272727272727	3	TRUE	TRUE
7	104097	Final	Control	Black female	F	B	10	12	A	C	2	FALSE	-6	-2	0.977272727272727	3	TRUE	TRUE
3	104097	Final	Control	Black female	F	B	10	12	A	C	2	FALSE	-6	-2	0.977272727272727	3	TRUE	TRUE
7	104100	Initial	Control	white male	M	W	2	12	B	C	10	FALSE	-14	-10	0.886363636363636	1	TRUE	TRUE
3	104100	Initial	Control	white male	M	W	2	12	B	C	10	FALSE	-14	-10	0.886363636363636	1	TRUE	TRUE
7	104100	Second	Control	white male	M	W	20	12	B	C	8	FALSE	4	-8	0.909090909090909	2	TRUE	TRUE
3	104100	Second	Control	white male	M	W	20	12	B	C	8	FALSE	4	-8	0.909090909090909	2	TRUE	TRUE
3	104121	Initial	Control	Black female	F	B	1	12	B	C	11	FALSE	-15	-11	0.875	1	TRUE	TRUE
6	104121	Initial	Control	Black female	F	B	1	12	B	C	11	FALSE	-15	-11	0.875	1	TRUE	TRUE
3	104121	Second	Control	Black female	F	B	2	12	B	C	10	FALSE	-14	-10	0.886363636363636	2	TRUE	TRUE
6	104121	Second	Control	Black female	F	B	2	12	B	C	10	FALSE	-14	-10	0.886363636363636	2	TRUE	TRUE
3	104129	Initial	Control	white male	M	W	50	12	A	C	38	FALSE	34	-38	0.568181818181818	1	TRUE	TRUE
3	104129	Second	Control	white male	M	W	33	12	A	C	21	FALSE	17	-21	0.761363636363636	2	TRUE	TRUE
3	104129	Final	Control	white male	M	W	33	12	A	C	21	FALSE	17	-21	0.761363636363636	3	TRUE	TRUE
6	104130	Initial	Control	white male	M	W	50	12	A	C	38	FALSE	34	-38	0.568181818181818	1	TRUE	TRUE
3	104130	Initial	Control	white male	M	W	50	12	A	C	38	FALSE	34	-38	0.568181818181818	1	TRUE	TRUE
6	104130	Second	Control	white male	M	W	75	12	B	C	63	FALSE	59	-63	0.284090909090909	2	TRUE	TRUE
3	104130	Second	Control	white male	M	W	75	12	B	C	63	FALSE	59	-63	0.284090909090909	2	TRUE	TRUE
6	104130	Final	Control	white male	M	W	75	12	B	C	63	FALSE	59	-63	0.284090909090909	3	TRUE	TRUE
3	104130	Final	Control	white male	M	W	75	12	B	C	63	FALSE	59	-63	0.284090909090909	3	TRUE	TRUE
6	104134	Initial	Control	white male	M	W	10	12	A	C	2	FALSE	-6	-2	0.977272727272727	1	TRUE	TRUE
3	104134	Initial	Control	white male	M	W	10	12	A	C	2	FALSE	-6	-2	0.977272727272727	1	TRUE	TRUE
6	104134	Second	Control	white male	M	W	1	12	A	C	11	FALSE	-15	-11	0.875	2	TRUE	TRUE
3	104134	Second	Control	white male	M	W	1	12	A	C	11	FALSE	-15	-11	0.875	2	TRUE	TRUE
6	104134	Final	Control	white male	M	W	1	12	A	C	11	FALSE	-15	-11	0.875	3	TRUE	TRUE
3	104134	Final	Control	white male	M	W	1	12	A	C	11	FALSE	-15	-11	0.875	3	TRUE	TRUE
3	104135	Initial	Control	white male	M	W	30	12	D	C	18	FALSE	14	-18	0.795454545454545	1	TRUE	TRUE
3	104135	Second	Control	white male	M	W	90	12	D	C	78	FALSE	74	-78	0.113636363636364	2	TRUE	TRUE
3	104135	Final	Control	white male	M	W	80	12	D	C	68	FALSE	64	-68	0.227272727272727	3	TRUE	TRUE
3	104139	Initial	Control	white male	M	W	NA	12	C	C	NA	TRUE	NA	NA	NA	1	TRUE	TRUE
6	104139	Initial	Control	white male	M	W	NA	12	C	C	NA	TRUE	NA	NA	NA	1	TRUE	TRUE
3	104139	Second	Control	white male	M	W	12	12	C	C	0	TRUE	-4	0	1	2	TRUE	TRUE
6	104139	Second	Control	white male	M	W	12	12	C	C	0	TRUE	-4	0	1	2	TRUE	TRUE
3	104140	Initial	Control	white male	M	W	4	12	A	C	8	FALSE	-12	-8	0.909090909090909	1	TRUE	TRUE
6	104143	Second	Control	Black female	F	B	25	12	B	C	13	FALSE	9	-13	0.852272727272727	2	TRUE	TRUE
7	104143	Second	Control	Black female	F	B	25	12	B	C	13	FALSE	9	-13	0.852272727272727	2	TRUE	TRUE
3	104143	Second	Control	Black female	F	B	25	12	B	C	13	FALSE	9	-13	0.852272727272727	2	TRUE	TRUE
6	104143	Final	Control	Black female	F	B	50	12	C	C	38	TRUE	34	-38	0.568181818181818	3	TRUE	TRUE
7	104143	Final	Control	Black female	F	B	50	12	C	C	38	TRUE	34	-38	0.568181818181818	3	TRUE	TRUE
3	104143	Final	Control	Black female	F	B	50	12	C	C	38	TRUE	34	-38	0.568181818181818	3	TRUE	TRUE
3	104145	Initial	Control	white male	M	W	30	12	C	C	18	TRUE	14	-18	0.795454545454545	1	TRUE	TRUE
6	104145	Initial	Control	white male	M	W	30	12	C	C	18	TRUE	14	-18	0.795454545454545	1	TRUE	TRUE
3	104145	Second	Control	white male	M	W	60	12	C	C	48	TRUE	44	-48	0.454545454545455	2	TRUE	TRUE
6	104145	Second	Control	white male	M	W	60	12	C	C	48	TRUE	44	-48	0.454545454545455	2	TRUE	TRUE
3	104145	Final	Control	white male	M	W	60	12	C	C	48	TRUE	44	-48	0.454545454545455	3	TRUE	TRUE
6	104145	Final	Control	white male	M	W	60	12	C	C	48	TRUE	44	-48	0.454545454545455	3	TRUE	TRUE
6	104148	Initial	Control	white male	M	W	4	12	B	C	8	FALSE	-12	-8	0.909090909090909	1	TRUE	TRUE
3	104148	Initial	Control	white male	M	W	4	12	B	C	8	FALSE	-12	-8	0.909090909090909	1	TRUE	TRUE
6	104148	Second	Control	white male	M	W	3	12	A	C	9	FALSE	-13	-9	0.897727272727273	2	TRUE	TRUE
3	104148	Second	Control	white male	M	W	3	12	A	C	9	FALSE	-13	-9	0.897727272727273	2	TRUE	TRUE
6	104148	Final	Control	white male	M	W	3	12	A	C	9	FALSE	-13	-9	0.897727272727273	3	TRUE	TRUE
3	104148	Final	Control	white male	M	W	3	12	A	C	9	FALSE	-13	-9	0.897727272727273	3	TRUE	TRUE
3	104157	Initial	Control	white male	M	W	25	12	B	C	13	FALSE	9	-13	0.852272727272727	1	TRUE	TRUE
3	104157	Second	Control	white male	M	W	35	12	B	C	23	FALSE	19	-23	0.738636363636364	2	TRUE	TRUE
3	104157	Final	Control	white male	M	W	35	12	B	C	23	FALSE	19	-23	0.738636363636364	3	TRUE	TRUE
3	104168	Initial	Control	white male	M	W	10	12	B	C	2	FALSE	-6	-2	0.977272727272727	1	TRUE	TRUE
6	104168	Initial	Control	white male	M	W	10	12	B	C	2	FALSE	-6	-2	0.977272727272727	1	TRUE	TRUE
3	104168	Second	Control	white male	M	W	1	12	B	C	11	FALSE	-15	-11	0.875	2	TRUE	TRUE
6	104168	Second	Control	white male	M	W	1	12	B	C	11	FALSE	-15	-11	0.875	2	TRUE	TRUE
3	104171	Initial	Control	white male	M	W	10	12	B	C	2	FALSE	-6	-2	0.977272727272727	1	TRUE	TRUE
6	104171	Initial	Control	white male	M	W	10	12	B	C	2	FALSE	-6	-2	0.977272727272727	1	TRUE	TRUE
7	104171	Initial	Control	white male	M	W	10	12	B	C	2	FALSE	-6	-2	0.977272727272727	1	TRUE	TRUE
3	104171	Second	Control	white male	M	W	20	12	B	C	8	FALSE	4	-8	0.909090909090909	2	TRUE	TRUE
6	104171	Second	Control	white male	M	W	20	12	B	C	8	FALSE	4	-8	0.909090909090909	2	TRUE	TRUE
7	104171	Second	Control	white male	M	W	20	12	B	C	8	FALSE	4	-8	0.909090909090909	2	TRUE	TRUE
3	104171	Final	Control	white male	M	W	15	12	B	C	3	FALSE	-1	-3	0.965909090909091	3	TRUE	TRUE
6	104171	Final	Control	white male	M	W	15	12	B	C	3	FALSE	-1	-3	0.965909090909091	3	TRUE	TRUE
7	104171	Final	Control	white male	M	W	15	12	B	C	3	FALSE	-1	-3	0.965909090909091	3	TRUE	TRUE
6	104176	Initial	Control	white male	M	W	25	12	D	C	13	FALSE	9	-13	0.852272727272727	1	TRUE	TRUE
3	104176	Initial	Control	white male	M	W	25	12	D	C	13	FALSE	9	-13	0.852272727272727	1	TRUE	TRUE
6	104180	Initial	Control	white male	M	W	20	12	B	C	8	FALSE	4	-8	0.909090909090909	1	TRUE	TRUE
3	104180	Initial	Control	white male	M	W	20	12	B	C	8	FALSE	4	-8	0.909090909090909	1	TRUE	TRUE
6	104180	Second	Control	white male	M	W	50	12	B	C	38	FALSE	34	-38	0.568181818181818	2	TRUE	TRUE
3	104180	Second	Control	white male	M	W	50	12	B	C	38	FALSE	34	-38	0.568181818181818	2	TRUE	TRUE
6	104180	Final	Control	white male	M	W	10	12	B	C	2	FALSE	-6	-2	0.977272727272727	3	TRUE	TRUE
3	104180	Final	Control	white male	M	W	10	12	B	C	2	FALSE	-6	-2	0.977272727272727	3	TRUE	TRUE
3	104183	Initial	Control	white male	M	W	20	12	B	C	8	FALSE	4	-8	0.909090909090909	1	TRUE	TRUE
6	104183	Initial	Control	white male	M	W	20	12	B	C	8	FALSE	4	-8	0.909090909090909	1	TRUE	TRUE
3	104183	Second	Control	white male	M	W	5	12	C	C	7	TRUE	-11	-7	0.920454545454545	2	TRUE	TRUE
6	104183	Second	Control	white male	M	W	5	12	C	C	7	TRUE	-11	-7	0.920454545454545	2	TRUE	TRUE
3	104183	Final	Control	white male	M	W	2	12	C	C	10	TRUE	-14	-10	0.886363636363636	3	TRUE	TRUE
6	104183	Final	Control	white male	M	W	2	12	C	C	10	TRUE	-14	-10	0.886363636363636	3	TRUE	TRUE
3	104184	Initial	Control	Black female	F	B	2	12	B	C	10	FALSE	-14	-10	0.886363636363636	1	TRUE	TRUE
6	104184	Initial	Control	Black female	F	B	2	12	B	C	10	FALSE	-14	-10	0.886363636363636	1	TRUE	TRUE
3	104184	Second	Control	Black female	F	B	10	12	B	C	2	FALSE	-6	-2	0.977272727272727	2	TRUE	TRUE
6	104184	Second	Control	Black female	F	B	10	12	B	C	2	FALSE	-6	-2	0.977272727272727	2	TRUE	TRUE
3	104184	Final	Control	Black female	F	B	5	12	B	C	7	FALSE	-11	-7	0.920454545454545	3	TRUE	TRUE
6	104184	Final	Control	Black female	F	B	5	12	B	C	7	FALSE	-11	-7	0.920454545454545	3	TRUE	TRUE
6	104190	Initial	Control	white male	M	W	65	12	C	C	53	TRUE	49	-53	0.397727272727273	1	TRUE	TRUE
7	104190	Initial	Control	white male	M	W	65	12	C	C	53	TRUE	49	-53	0.397727272727273	1	TRUE	TRUE
6	104190	Second	Control	white male	M	W	90	12	D	C	78	FALSE	74	-78	0.113636363636364	2	TRUE	TRUE
7	104190	Second	Control	white male	M	W	90	12	D	C	78	FALSE	74	-78	0.113636363636364	2	TRUE	TRUE
6	104190	Final	Control	white male	M	W	80	12	C	C	68	TRUE	64	-68	0.227272727272727	3	TRUE	TRUE
7	104190	Final	Control	white male	M	W	80	12	C	C	68	TRUE	64	-68	0.227272727272727	3	TRUE	TRUE
6	104195	Initial	Control	white male	M	W	20	12	B	C	8	FALSE	4	-8	0.909090909090909	1	TRUE	TRUE
7	104195	Initial	Control	white male	M	W	20	12	B	C	8	FALSE	4	-8	0.909090909090909	1	TRUE	TRUE
6	104195	Second	Control	white male	M	W	15	12	B	C	3	FALSE	-1	-3	0.965909090909091	2	TRUE	TRUE
7	104195	Second	Control	white male	M	W	15	12	B	C	3	FALSE	-1	-3	0.965909090909091	2	TRUE	TRUE
7	104201	Second	Control	Black female	F	B	5	12	A	C	7	FALSE	-11	-7	0.920454545454545	2	TRUE	TRUE
3	104201	Second	Control	Black female	F	B	5	12	A	C	7	FALSE	-11	-7	0.920454545454545	2	TRUE	TRUE
6	104201	Second	Control	Black female	F	B	5	12	A	C	7	FALSE	-11	-7	0.920454545454545	2	TRUE	TRUE
6	104209	Initial	Control	white male	M	W	13	12	A	C	1	FALSE	-3	-1	0.988636363636364	1	TRUE	TRUE
6	104209	Second	Control	white male	M	W	15	12	B	C	3	FALSE	-1	-3	0.965909090909091	2	TRUE	TRUE
6	104209	Final	Control	white male	M	W	14	12	B	C	2	FALSE	-2	-2	0.977272727272727	3	TRUE	TRUE
6	104212	Initial	Control	Black female	F	B	25	12	D	C	13	FALSE	9	-13	0.852272727272727	1	TRUE	TRUE
3	104212	Initial	Control	Black female	F	B	25	12	D	C	13	FALSE	9	-13	0.852272727272727	1	TRUE	TRUE
6	104212	Second	Control	Black female	F	B	15	12	D	C	3	FALSE	-1	-3	0.965909090909091	2	TRUE	TRUE
3	104212	Second	Control	Black female	F	B	15	12	D	C	3	FALSE	-1	-3	0.965909090909091	2	TRUE	TRUE
6	104212	Final	Control	Black female	F	B	5	12	A	C	7	FALSE	-11	-7	0.920454545454545	3	TRUE	TRUE
3	104212	Final	Control	Black female	F	B	5	12	A	C	7	FALSE	-11	-7	0.920454545454545	3	TRUE	TRUE
6	104220	Second	Control	white male	M	W	60	12	B	C	48	FALSE	44	-48	0.454545454545455	2	TRUE	TRUE
6	104220	Final	Control	white male	M	W	60	12	D	C	48	FALSE	44	-48	0.454545454545455	3	TRUE	TRUE
6	104222	Initial	Control	white male	M	W	10	12	B	C	2	FALSE	-6	-2	0.977272727272727	1	TRUE	TRUE
6	104222	Second	Control	white male	M	W	2	12	A	C	10	FALSE	-14	-10	0.886363636363636	2	TRUE	TRUE
6	104222	Final	Control	white male	M	W	5	12	C	C	7	TRUE	-11	-7	0.920454545454545	3	TRUE	TRUE
6	105683	Initial	Control	white male	M	W	10	12	B	C	2	FALSE	-6	-2	0.977272727272727	1	TRUE	TRUE
6	105683	Second	Control	white male	M	W	30	12	D	C	18	FALSE	14	-18	0.795454545454545	2	TRUE	TRUE
6	105683	Final	Control	white male	M	W	0	12	A	C	12	FALSE	-16	-12	0.863636363636364	3	TRUE	TRUE
7	108752	Second	Control	Black female	F	B	20	12	B	C	8	FALSE	4	-8	0.909090909090909	2	TRUE	TRUE
7	108752	Final	Control	Black female	F	B	20	12	B	C	8	FALSE	4	-8	0.909090909090909	3	TRUE	TRUE
6	108754	Initial	Control	white male	M	W	13	12	A	C	1	FALSE	-3	-1	0.988636363636364	1	TRUE	TRUE
6	108754	Second	Control	white male	M	W	3.9	12	B	C	8.1	FALSE	-12.1	-8.1	0.907954545454546	2	TRUE	TRUE
6	108754	Final	Control	white male	M	W	3.9	12	B	C	8.1	FALSE	-12.1	-8.1	0.907954545454546	3	TRUE	TRUE
6	108757	Initial	Control	white male	M	W	1	12	B	C	11	FALSE	-15	-11	0.875	1	TRUE	TRUE
6	108757	Second	Control	white male	M	W	5	12	B	C	7	FALSE	-11	-7	0.920454545454545	2	TRUE	TRUE
6	108757	Final	Control	white male	M	W	2	12	A	C	10	FALSE	-14	-10	0.886363636363636	3	TRUE	TRUE
6	108773	Initial	Control	Black female	F	B	5	12	B	C	7	FALSE	-11	-7	0.920454545454545	1	TRUE	TRUE
6	108773	Second	Control	Black female	F	B	5	12	B	C	7	FALSE	-11	-7	0.920454545454545	2	TRUE	TRUE
6	108773	Final	Control	Black female	F	B	5	12	B	C	7	FALSE	-11	-7	0.920454545454545	3	TRUE	TRUE
6	108803	Initial	Control	Black female	F	B	50	12	B	C	38	FALSE	34	-38	0.568181818181818	1	TRUE	TRUE
6	108803	Second	Control	Black female	F	B	50	12	B	C	38	FALSE	34	-38	0.568181818181818	2	TRUE	TRUE
6	108803	Final	Control	Black female	F	B	50	12	B	C	38	FALSE	34	-38	0.568181818181818	3	TRUE	TRUE
6	108819	Initial	Control	Black female	F	B	66	12	B	C	54	FALSE	50	-54	0.386363636363636	1	TRUE	TRUE
6	108819	Second	Control	Black female	F	B	66	12	B	C	54	FALSE	50	-54	0.386363636363636	2	TRUE	TRUE
6	108819	Final	Control	Black female	F	B	66	12	B	C	54	FALSE	50	-54	0.386363636363636	3	TRUE	TRUE
6	108821	Initial	Control	white male	M	W	35	12	C	C	23	TRUE	19	-23	0.738636363636364	1	TRUE	TRUE
6	108821	Second	Control	white male	M	W	75	12	C	C	63	TRUE	59	-63	0.284090909090909	2	TRUE	TRUE
6	108821	Final	Control	white male	M	W	75	12	C	C	63	TRUE	59	-63	0.284090909090909	3	TRUE	TRUE
6	108848	Initial	Control	Black female	F	B	15	12	C	C	3	TRUE	-1	-3	0.965909090909091	1	TRUE	TRUE
6	108848	Second	Control	Black female	F	B	10	12	B	C	2	FALSE	-6	-2	0.977272727272727	2	TRUE	TRUE
6	108848	Final	Control	Black female	F	B	5	12	B	C	7	FALSE	-11	-7	0.920454545454545	3	TRUE	TRUE
7	108850	Initial	Control	white male	M	W	30	12	B	C	18	FALSE	14	-18	0.795454545454545	1	TRUE	TRUE
6	108850	Initial	Control	white male	M	W	30	12	B	C	18	FALSE	14	-18	0.795454545454545	1	TRUE	TRUE
7	108850	Second	Control	white male	M	W	10	12	B	C	2	FALSE	-6	-2	0.977272727272727	2	TRUE	TRUE
6	108850	Second	Control	white male	M	W	10	12	B	C	2	FALSE	-6	-2	0.977272727272727	2	TRUE	TRUE
7	108850	Final	Control	white male	M	W	10	12	B	C	2	FALSE	-6	-2	0.977272727272727	3	TRUE	TRUE
6	108850	Final	Control	white male	M	W	10	12	B	C	2	FALSE	-6	-2	0.977272727272727	3	TRUE	TRUE
7	108857	Second	Control	Black female	F	B	NA	12	B	C	NA	FALSE	NA	NA	NA	2	TRUE	TRUE
6	108857	Second	Control	Black female	F	B	NA	12	B	C	NA	FALSE	NA	NA	NA	2	TRUE	TRUE
7	108857	Final	Control	Black female	F	B	5	12	B	C	7	FALSE	-11	-7	0.920454545454545	3	TRUE	TRUE
6	108857	Final	Control	Black female	F	B	5	12	B	C	7	FALSE	-11	-7	0.920454545454545	3	TRUE	TRUE
6	108870	Initial	Control	white male	M	W	10	12	A	C	2	FALSE	-6	-2	0.977272727272727	1	TRUE	TRUE
6	108870	Second	Control	white male	M	W	20	12	A	C	8	FALSE	4	-8	0.909090909090909	2	TRUE	TRUE
6	108870	Final	Control	white male	M	W	20	12	A	C	8	FALSE	4	-8	0.909090909090909	3	TRUE	TRUE
6	108888	Initial	Control	white male	M	W	1	12	A	C	11	FALSE	-15	-11	0.875	1	TRUE	TRUE
7	108888	Initial	Control	white male	M	W	1	12	A	C	11	FALSE	-15	-11	0.875	1	TRUE	TRUE
6	108888	Second	Control	white male	M	W	12	12	B	C	0	FALSE	-4	0	1	2	TRUE	TRUE
7	108888	Second	Control	white male	M	W	12	12	B	C	0	FALSE	-4	0	1	2	TRUE	TRUE
6	108888	Final	Control	white male	M	W	12	12	B	C	0	FALSE	-4	0	1	3	TRUE	TRUE
7	108888	Final	Control	white male	M	W	12	12	B	C	0	FALSE	-4	0	1	3	TRUE	TRUE
6	110219	Second	Control	white male	M	W	20	12	C	C	8	TRUE	4	-8	0.909090909090909	2	TRUE	TRUE
7	110219	Second	Control	white male	M	W	20	12	C	C	8	TRUE	4	-8	0.909090909090909	2	TRUE	TRUE
6	110219	Final	Control	white male	M	W	5	12	A	C	7	FALSE	-11	-7	0.920454545454545	3	TRUE	TRUE
7	110219	Final	Control	white male	M	W	5	12	A	C	7	FALSE	-11	-7	0.920454545454545	3	TRUE	TRUE
6	110238	Initial	Control	Black female	F	B	35	12	B	C	23	FALSE	19	-23	0.738636363636364	1	TRUE	TRUE
6	110238	Second	Control	Black female	F	B	75	12	C	C	63	TRUE	59	-63	0.284090909090909	2	TRUE	TRUE
6	110238	Final	Control	Black female	F	B	50	12	D	C	38	FALSE	34	-38	0.568181818181818	3	TRUE	TRUE
6	110323	Initial	Control	white male	M	W	30	12	B	C	18	FALSE	14	-18	0.795454545454545	1	TRUE	TRUE
6	110323	Second	Control	white male	M	W	2	12	B	C	10	FALSE	-14	-10	0.886363636363636	2	TRUE	TRUE
6	110323	Final	Control	white male	M	W	1	12	B	C	11	FALSE	-15	-11	0.875	3	TRUE	TRUE
6	110343	Second	Control	white male	M	W	75	12	B	C	63	FALSE	59	-63	0.284090909090909	2	TRUE	TRUE
6	110343	Final	Control	white male	M	W	75	12	B	C	63	FALSE	59	-63	0.284090909090909	3	TRUE	TRUE
7	110347	Initial	Control	white male	M	W	5	12	B	C	7	FALSE	-11	-7	0.920454545454545	1	TRUE	TRUE
6	110347	Initial	Control	white male	M	W	5	12	B	C	7	FALSE	-11	-7	0.920454545454545	1	TRUE	TRUE
7	110347	Second	Control	white male	M	W	3	12	B	C	9	FALSE	-13	-9	0.897727272727273	2	TRUE	TRUE
6	110347	Second	Control	white male	M	W	3	12	B	C	9	FALSE	-13	-9	0.897727272727273	2	TRUE	TRUE
7	110347	Final	Control	white male	M	W	3	12	B	C	9	FALSE	-13	-9	0.897727272727273	3	TRUE	TRUE
6	110347	Final	Control	white male	M	W	3	12	B	C	9	FALSE	-13	-9	0.897727272727273	3	TRUE	TRUE
6	110348	Initial	Control	Black female	F	B	10	12	B	C	2	FALSE	-6	-2	0.977272727272727	1	TRUE	TRUE
6	110348	Second	Control	Black female	F	B	10	12	A	C	2	FALSE	-6	-2	0.977272727272727	2	TRUE	TRUE
6	110348	Final	Control	Black female	F	B	10	12	A	C	2	FALSE	-6	-2	0.977272727272727	3	TRUE	TRUE
6	110355	Initial	Control	Black female	F	B	10	12	B	C	2	FALSE	-6	-2	0.977272727272727	1	TRUE	TRUE
6	110355	Second	Control	Black female	F	B	15	12	B	C	3	FALSE	-1	-3	0.965909090909091	2	TRUE	TRUE
6	110355	Final	Control	Black female	F	B	20	12	B	C	8	FALSE	4	-8	0.909090909090909	3	TRUE	TRUE
6	110359	Initial	Control	Black female	F	B	75	12	D	C	63	FALSE	59	-63	0.284090909090909	1	TRUE	TRUE
6	110359	Second	Control	Black female	F	B	90	12	D	C	78	FALSE	74	-78	0.113636363636364	2	TRUE	TRUE
6	110359	Final	Control	Black female	F	B	90	12	D	C	78	FALSE	74	-78	0.113636363636364	3	TRUE	TRUE
6	110362	Second	Control	white male	M	W	50	12	A	C	38	FALSE	34	-38	0.568181818181818	2	TRUE	TRUE
7	110366	Initial	Control	Black female	F	B	10	12	B	C	2	FALSE	-6	-2	0.977272727272727	1	TRUE	TRUE
6	110366	Initial	Control	Black female	F	B	10	12	B	C	2	FALSE	-6	-2	0.977272727272727	1	TRUE	TRUE
6	110881	Initial	Control	white male	M	W	50	12	B	C	38	FALSE	34	-38	0.568181818181818	1	TRUE	TRUE
6	110881	Second	Control	white male	M	W	50	12	B	C	38	FALSE	34	-38	0.568181818181818	2	TRUE	TRUE
6	110881	Final	Control	white male	M	W	40	12	B	C	28	FALSE	24	-28	0.681818181818182	3	TRUE	TRUE
6	129756	Initial	Control	Black female	F	B	20	12	C	C	8	TRUE	4	-8	0.909090909090909	1	TRUE	TRUE
6	129756	Second	Control	Black female	F	B	10	12	B	C	2	FALSE	-6	-2	0.977272727272727	2	TRUE	TRUE
6	129756	Final	Control	Black female	F	B	5	12	B	C	7	FALSE	-11	-7	0.920454545454545	3	TRUE	TRUE
6	129772	Initial	Control	Black female	F	B	4	12	A	C	8	FALSE	-12	-8	0.909090909090909	1	TRUE	TRUE
7	129772	Initial	Control	Black female	F	B	4	12	A	C	8	FALSE	-12	-8	0.909090909090909	1	TRUE	TRUE
6	129772	Second	Control	Black female	F	B	12	12	B	C	0	FALSE	-4	0	1	2	TRUE	TRUE
7	129772	Second	Control	Black female	F	B	12	12	B	C	0	FALSE	-4	0	1	2	TRUE	TRUE
6	129772	Final	Control	Black female	F	B	12	12	B	C	0	FALSE	-4	0	1	3	TRUE	TRUE
7	129772	Final	Control	Black female	F	B	12	12	B	C	0	FALSE	-4	0	1	3	TRUE	TRUE
6	129788	Initial	Control	white male	M	W	4	12	B	C	8	FALSE	-12	-8	0.909090909090909	1	TRUE	TRUE
6	129788	Second	Control	white male	M	W	1.4	12	B	C	10.6	FALSE	-14.6	-10.6	0.879545454545455	2	TRUE	TRUE
6	129788	Final	Control	white male	M	W	1.4	12	A	C	10.6	FALSE	-14.6	-10.6	0.879545454545455	3	TRUE	TRUE
6	129791	Initial	Control	white male	M	W	10	12	A	C	2	FALSE	-6	-2	0.977272727272727	1	TRUE	TRUE
6	129791	Second	Control	white male	M	W	5	12	B	C	7	FALSE	-11	-7	0.920454545454545	2	TRUE	TRUE
6	129791	Final	Control	white male	M	W	10	12	B	C	2	FALSE	-6	-2	0.977272727272727	3	TRUE	TRUE
6	129843	Initial	Control	Black female	F	B	10	12	A	C	2	FALSE	-6	-2	0.977272727272727	1	TRUE	TRUE
6	129843	Second	Control	Black female	F	B	10	12	A	C	2	FALSE	-6	-2	0.977272727272727	2	TRUE	TRUE
6	129843	Final	Control	Black female	F	B	10	12	A	C	2	FALSE	-6	-2	0.977272727272727	3	TRUE	TRUE
6	129846	Initial	Control	Black female	F	B	0.1	12	A	C	11.9	FALSE	-15.9	-11.9	0.864772727272727	1	TRUE	TRUE
6	129846	Second	Control	Black female	F	B	1	12	A	C	11	FALSE	-15	-11	0.875	2	TRUE	TRUE
6	129872	Initial	Control	white male	M	W	60	12	B	C	48	FALSE	44	-48	0.454545454545455	1	TRUE	TRUE
7	129872	Initial	Control	white male	M	W	60	12	B	C	48	FALSE	44	-48	0.454545454545455	1	TRUE	TRUE
6	129872	Second	Control	white male	M	W	60	12	B	C	48	FALSE	44	-48	0.454545454545455	2	TRUE	TRUE
7	129872	Second	Control	white male	M	W	60	12	B	C	48	FALSE	44	-48	0.454545454545455	2	TRUE	TRUE
6	129872	Final	Control	white male	M	W	60	12	B	C	48	FALSE	44	-48	0.454545454545455	3	TRUE	TRUE
7	129872	Final	Control	white male	M	W	60	12	B	C	48	FALSE	44	-48	0.454545454545455	3	TRUE	TRUE
7	78593	Second	Control	Black female	F	B	25	12	C	C	13	TRUE	9	-13	0.852272727272727	2	TRUE	TRUE
1	78593	Second	Control	Black female	F	B	25	12	C	C	13	TRUE	9	-13	0.852272727272727	2	TRUE	TRUE
4	78593	Second	Control	Black female	F	B	25	12	C	C	13	TRUE	9	-13	0.852272727272727	2	TRUE	TRUE
7	78593	Final	Control	Black female	F	B	25	12	C	C	13	TRUE	9	-13	0.852272727272727	3	TRUE	TRUE
1	78593	Final	Control	Black female	F	B	25	12	C	C	13	TRUE	9	-13	0.852272727272727	3	TRUE	TRUE
4	78593	Final	Control	Black female	F	B	25	12	C	C	13	TRUE	9	-13	0.852272727272727	3	TRUE	TRUE
1	79490	Initial	Control	Black female	F	B	30	12	A	C	18	FALSE	14	-18	0.795454545454545	1	TRUE	TRUE
1	79490	Second	Control	Black female	F	B	30	12	A	C	18	FALSE	14	-18	0.795454545454545	2	TRUE	TRUE
1	79490	Final	Control	Black female	F	B	30	12	A	C	18	FALSE	14	-18	0.795454545454545	3	TRUE	TRUE
4	80115	Initial	Control	Black female	F	B	25	12	B	C	13	FALSE	9	-13	0.852272727272727	1	TRUE	TRUE
1	80115	Initial	Control	Black female	F	B	25	12	B	C	13	FALSE	9	-13	0.852272727272727	1	TRUE	TRUE
4	80115	Second	Control	Black female	F	B	25	12	B	C	13	FALSE	9	-13	0.852272727272727	2	TRUE	TRUE
1	80115	Second	Control	Black female	F	B	25	12	B	C	13	FALSE	9	-13	0.852272727272727	2	TRUE	TRUE
4	80115	Final	Control	Black female	F	B	35	12	B	C	23	FALSE	19	-23	0.738636363636364	3	TRUE	TRUE
1	80115	Final	Control	Black female	F	B	35	12	B	C	23	FALSE	19	-23	0.738636363636364	3	TRUE	TRUE
1	80161	Initial	Control	Black female	F	B	5	12	A	C	7	FALSE	-11	-7	0.920454545454545	1	TRUE	TRUE
4	80161	Initial	Control	Black female	F	B	5	12	A	C	7	FALSE	-11	-7	0.920454545454545	1	TRUE	TRUE
7	80161	Initial	Control	Black female	F	B	5	12	A	C	7	FALSE	-11	-7	0.920454545454545	1	TRUE	TRUE
1	80161	Second	Control	Black female	F	B	2	12	A	C	10	FALSE	-14	-10	0.886363636363636	2	TRUE	TRUE
4	80161	Second	Control	Black female	F	B	2	12	A	C	10	FALSE	-14	-10	0.886363636363636	2	TRUE	TRUE
7	80161	Second	Control	Black female	F	B	2	12	A	C	10	FALSE	-14	-10	0.886363636363636	2	TRUE	TRUE
1	80161	Final	Control	Black female	F	B	2	12	A	C	10	FALSE	-14	-10	0.886363636363636	3	TRUE	TRUE
4	80161	Final	Control	Black female	F	B	2	12	A	C	10	FALSE	-14	-10	0.886363636363636	3	TRUE	TRUE
7	80161	Final	Control	Black female	F	B	2	12	A	C	10	FALSE	-14	-10	0.886363636363636	3	TRUE	TRUE
1	80170	Initial	Control	Black female	F	B	15	12	B	C	3	FALSE	-1	-3	0.965909090909091	1	TRUE	TRUE
4	80170	Initial	Control	Black female	F	B	15	12	B	C	3	FALSE	-1	-3	0.965909090909091	1	TRUE	TRUE
1	80170	Second	Control	Black female	F	B	5	12	A	C	7	FALSE	-11	-7	0.920454545454545	2	TRUE	TRUE
4	80170	Second	Control	Black female	F	B	5	12	A	C	7	FALSE	-11	-7	0.920454545454545	2	TRUE	TRUE
1	80170	Final	Control	Black female	F	B	10	12	B	C	2	FALSE	-6	-2	0.977272727272727	3	TRUE	TRUE
4	80170	Final	Control	Black female	F	B	10	12	B	C	2	FALSE	-6	-2	0.977272727272727	3	TRUE	TRUE
7	80190	Second	Control	Black female	F	B	20	12	A	C	8	FALSE	4	-8	0.909090909090909	2	TRUE	TRUE
4	80190	Second	Control	Black female	F	B	20	12	A	C	8	FALSE	4	-8	0.909090909090909	2	TRUE	TRUE
1	80190	Second	Control	Black female	F	B	20	12	A	C	8	FALSE	4	-8	0.909090909090909	2	TRUE	TRUE
7	80190	Final	Control	Black female	F	B	20	12	A	C	8	FALSE	4	-8	0.909090909090909	3	TRUE	TRUE
4	80190	Final	Control	Black female	F	B	20	12	A	C	8	FALSE	4	-8	0.909090909090909	3	TRUE	TRUE
1	80190	Final	Control	Black female	F	B	20	12	A	C	8	FALSE	4	-8	0.909090909090909	3	TRUE	TRUE
4	80198	Initial	Control	Black female	F	B	15	12	A	C	3	FALSE	-1	-3	0.965909090909091	1	TRUE	TRUE
1	80198	Initial	Control	Black female	F	B	15	12	A	C	3	FALSE	-1	-3	0.965909090909091	1	TRUE	TRUE
4	80198	Second	Control	Black female	F	B	16	12	C	C	4	TRUE	0	-4	0.954545454545455	2	TRUE	TRUE
1	80198	Second	Control	Black female	F	B	16	12	C	C	4	TRUE	0	-4	0.954545454545455	2	TRUE	TRUE
4	80198	Final	Control	Black female	F	B	16	12	C	C	4	TRUE	0	-4	0.954545454545455	3	TRUE	TRUE
1	80198	Final	Control	Black female	F	B	16	12	C	C	4	TRUE	0	-4	0.954545454545455	3	TRUE	TRUE
1	80214	Initial	Control	white male	M	W	NA	12	A	C	NA	FALSE	NA	NA	NA	1	TRUE	TRUE
1	80214	Second	Control	white male	M	W	5	12	B	C	7	FALSE	-11	-7	0.920454545454545	2	TRUE	TRUE
1	80214	Final	Control	white male	M	W	1	12	B	C	11	FALSE	-15	-11	0.875	3	TRUE	TRUE
4	80221	Initial	Control	Black female	F	B	30	12	A	C	18	FALSE	14	-18	0.795454545454545	1	TRUE	TRUE
1	80221	Initial	Control	Black female	F	B	30	12	A	C	18	FALSE	14	-18	0.795454545454545	1	TRUE	TRUE
7	80221	Initial	Control	Black female	F	B	30	12	A	C	18	FALSE	14	-18	0.795454545454545	1	TRUE	TRUE
4	80221	Second	Control	Black female	F	B	20	12	B	C	8	FALSE	4	-8	0.909090909090909	2	TRUE	TRUE
1	80221	Second	Control	Black female	F	B	20	12	B	C	8	FALSE	4	-8	0.909090909090909	2	TRUE	TRUE
7	80221	Second	Control	Black female	F	B	20	12	B	C	8	FALSE	4	-8	0.909090909090909	2	TRUE	TRUE
4	80221	Final	Control	Black female	F	B	20	12	B	C	8	FALSE	4	-8	0.909090909090909	3	TRUE	TRUE
1	80221	Final	Control	Black female	F	B	20	12	B	C	8	FALSE	4	-8	0.909090909090909	3	TRUE	TRUE
7	80221	Final	Control	Black female	F	B	20	12	B	C	8	FALSE	4	-8	0.909090909090909	3	TRUE	TRUE
4	80264	Initial	Control	white male	M	W	25	12	B	C	13	FALSE	9	-13	0.852272727272727	1	TRUE	TRUE
1	80264	Initial	Control	white male	M	W	25	12	B	C	13	FALSE	9	-13	0.852272727272727	1	TRUE	TRUE
7	80264	Initial	Control	white male	M	W	25	12	B	C	13	FALSE	9	-13	0.852272727272727	1	TRUE	TRUE
4	80264	Second	Control	white male	M	W	25	12	B	C	13	FALSE	9	-13	0.852272727272727	2	TRUE	TRUE
1	80264	Second	Control	white male	M	W	25	12	B	C	13	FALSE	9	-13	0.852272727272727	2	TRUE	TRUE
7	80264	Second	Control	white male	M	W	25	12	B	C	13	FALSE	9	-13	0.852272727272727	2	TRUE	TRUE
4	80264	Final	Control	white male	M	W	25	12	B	C	13	FALSE	9	-13	0.852272727272727	3	TRUE	TRUE
1	80264	Final	Control	white male	M	W	25	12	B	C	13	FALSE	9	-13	0.852272727272727	3	TRUE	TRUE
7	80264	Final	Control	white male	M	W	25	12	B	C	13	FALSE	9	-13	0.852272727272727	3	TRUE	TRUE
1	80278	Initial	Control	Black female	F	B	10	12	B	C	2	FALSE	-6	-2	0.977272727272727	1	TRUE	TRUE
4	80278	Initial	Control	Black female	F	B	10	12	B	C	2	FALSE	-6	-2	0.977272727272727	1	TRUE	TRUE
1	80278	Second	Control	Black female	F	B	12	12	B	C	0	FALSE	-4	0	1	2	TRUE	TRUE
4	80278	Second	Control	Black female	F	B	12	12	B	C	0	FALSE	-4	0	1	2	TRUE	TRUE
1	80278	Final	Control	Black female	F	B	12	12	C	C	0	TRUE	-4	0	1	3	TRUE	TRUE
4	80278	Final	Control	Black female	F	B	12	12	C	C	0	TRUE	-4	0	1	3	TRUE	TRUE
7	80328	Initial	Control	Black female	F	B	15	12	B	C	3	FALSE	-1	-3	0.965909090909091	1	TRUE	TRUE
1	80328	Initial	Control	Black female	F	B	15	12	B	C	3	FALSE	-1	-3	0.965909090909091	1	TRUE	TRUE
7	80328	Second	Control	Black female	F	B	20	12	B	C	8	FALSE	4	-8	0.909090909090909	2	TRUE	TRUE
1	80328	Second	Control	Black female	F	B	20	12	B	C	8	FALSE	4	-8	0.909090909090909	2	TRUE	TRUE
7	80328	Final	Control	Black female	F	B	15	12	B	C	3	FALSE	-1	-3	0.965909090909091	3	TRUE	TRUE
1	80328	Final	Control	Black female	F	B	15	12	B	C	3	FALSE	-1	-3	0.965909090909091	3	TRUE	TRUE
7	80348	Initial	Control	white male	M	W	10	12	B	C	2	FALSE	-6	-2	0.977272727272727	1	TRUE	TRUE
4	80348	Initial	Control	white male	M	W	10	12	B	C	2	FALSE	-6	-2	0.977272727272727	1	TRUE	TRUE
1	80348	Initial	Control	white male	M	W	10	12	B	C	2	FALSE	-6	-2	0.977272727272727	1	TRUE	TRUE
7	80348	Final	Control	white male	M	W	10	12	B	C	2	FALSE	-6	-2	0.977272727272727	3	TRUE	TRUE
4	80348	Final	Control	white male	M	W	10	12	B	C	2	FALSE	-6	-2	0.977272727272727	3	TRUE	TRUE
1	80348	Final	Control	white male	M	W	10	12	B	C	2	FALSE	-6	-2	0.977272727272727	3	TRUE	TRUE
4	80457	Initial	Control	white male	M	W	50	12	B	C	38	FALSE	34	-38	0.568181818181818	1	TRUE	TRUE
1	80457	Initial	Control	white male	M	W	50	12	B	C	38	FALSE	34	-38	0.568181818181818	1	TRUE	TRUE
4	80457	Second	Control	white male	M	W	20	12	B	C	8	FALSE	4	-8	0.909090909090909	2	TRUE	TRUE
1	80457	Second	Control	white male	M	W	20	12	B	C	8	FALSE	4	-8	0.909090909090909	2	TRUE	TRUE
4	80457	Final	Control	white male	M	W	20	12	B	C	8	FALSE	4	-8	0.909090909090909	3	TRUE	TRUE
1	80457	Final	Control	white male	M	W	20	12	B	C	8	FALSE	4	-8	0.909090909090909	3	TRUE	TRUE
4	80490	Initial	Control	Black female	F	B	1	12	C	C	11	TRUE	-15	-11	0.875	1	TRUE	TRUE
1	80490	Initial	Control	Black female	F	B	1	12	C	C	11	TRUE	-15	-11	0.875	1	TRUE	TRUE
4	80490	Second	Control	Black female	F	B	15	12	C	C	3	TRUE	-1	-3	0.965909090909091	2	TRUE	TRUE
1	80490	Second	Control	Black female	F	B	15	12	C	C	3	TRUE	-1	-3	0.965909090909091	2	TRUE	TRUE
4	80490	Final	Control	Black female	F	B	50	12	C	C	38	TRUE	34	-38	0.568181818181818	3	TRUE	TRUE
1	80490	Final	Control	Black female	F	B	50	12	C	C	38	TRUE	34	-38	0.568181818181818	3	TRUE	TRUE
4	80509	Second	Control	white male	M	W	1	12	B	C	11	FALSE	-15	-11	0.875	2	TRUE	TRUE
1	80509	Second	Control	white male	M	W	1	12	B	C	11	FALSE	-15	-11	0.875	2	TRUE	TRUE
4	80509	Final	Control	white male	M	W	1	12	B	C	11	FALSE	-15	-11	0.875	3	TRUE	TRUE
1	80509	Final	Control	white male	M	W	1	12	B	C	11	FALSE	-15	-11	0.875	3	TRUE	TRUE
1	80516	Initial	Control	Black female	F	B	10	12	A	C	2	FALSE	-6	-2	0.977272727272727	1	TRUE	TRUE
4	80516	Initial	Control	Black female	F	B	10	12	A	C	2	FALSE	-6	-2	0.977272727272727	1	TRUE	TRUE
1	80516	Second	Control	Black female	F	B	10	12	A	C	2	FALSE	-6	-2	0.977272727272727	2	TRUE	TRUE
4	80516	Second	Control	Black female	F	B	10	12	A	C	2	FALSE	-6	-2	0.977272727272727	2	TRUE	TRUE
1	80525	Initial	Control	Black female	F	B	16	12	B	C	4	FALSE	0	-4	0.954545454545455	1	TRUE	TRUE
1	80525	Second	Control	Black female	F	B	16	12	B	C	4	FALSE	0	-4	0.954545454545455	2	TRUE	TRUE
1	80525	Final	Control	Black female	F	B	16	12	C	C	4	TRUE	0	-4	0.954545454545455	3	TRUE	TRUE
1	80528	Initial	Control	Black female	F	B	10	12	A	C	2	FALSE	-6	-2	0.977272727272727	1	TRUE	TRUE
4	80528	Initial	Control	Black female	F	B	10	12	A	C	2	FALSE	-6	-2	0.977272727272727	1	TRUE	TRUE
1	80528	Second	Control	Black female	F	B	5	12	B	C	7	FALSE	-11	-7	0.920454545454545	2	TRUE	TRUE
4	80528	Second	Control	Black female	F	B	5	12	B	C	7	FALSE	-11	-7	0.920454545454545	2	TRUE	TRUE
1	80528	Final	Control	Black female	F	B	3	12	A	C	9	FALSE	-13	-9	0.897727272727273	3	TRUE	TRUE
4	80528	Final	Control	Black female	F	B	3	12	A	C	9	FALSE	-13	-9	0.897727272727273	3	TRUE	TRUE
1	80529	Initial	Control	white male	M	W	5	12	B	C	7	FALSE	-11	-7	0.920454545454545	1	TRUE	TRUE
4	80529	Initial	Control	white male	M	W	5	12	B	C	7	FALSE	-11	-7	0.920454545454545	1	TRUE	TRUE
7	80529	Initial	Control	white male	M	W	5	12	B	C	7	FALSE	-11	-7	0.920454545454545	1	TRUE	TRUE
1	80529	Second	Control	white male	M	W	5	12	C	C	7	TRUE	-11	-7	0.920454545454545	2	TRUE	TRUE
4	80529	Second	Control	white male	M	W	5	12	C	C	7	TRUE	-11	-7	0.920454545454545	2	TRUE	TRUE
7	80529	Second	Control	white male	M	W	5	12	C	C	7	TRUE	-11	-7	0.920454545454545	2	TRUE	TRUE
1	80529	Final	Control	white male	M	W	5	12	D	C	7	FALSE	-11	-7	0.920454545454545	3	TRUE	TRUE
4	80529	Final	Control	white male	M	W	5	12	D	C	7	FALSE	-11	-7	0.920454545454545	3	TRUE	TRUE
7	80529	Final	Control	white male	M	W	5	12	D	C	7	FALSE	-11	-7	0.920454545454545	3	TRUE	TRUE
1	80553	Initial	Control	Black female	F	B	5	12	B	C	7	FALSE	-11	-7	0.920454545454545	1	TRUE	TRUE
1	80553	Second	Control	Black female	F	B	3	12	D	C	9	FALSE	-13	-9	0.897727272727273	2	TRUE	TRUE
1	80553	Final	Control	Black female	F	B	3	12	B	C	9	FALSE	-13	-9	0.897727272727273	3	TRUE	TRUE
1	80559	Initial	Control	white male	M	W	2	12	B	C	10	FALSE	-14	-10	0.886363636363636	1	TRUE	TRUE
4	80559	Initial	Control	white male	M	W	2	12	B	C	10	FALSE	-14	-10	0.886363636363636	1	TRUE	TRUE
1	80559	Second	Control	white male	M	W	12	12	C	C	0	TRUE	-4	0	1	2	TRUE	TRUE
4	80559	Second	Control	white male	M	W	12	12	C	C	0	TRUE	-4	0	1	2	TRUE	TRUE
1	80559	Final	Control	white male	M	W	12	12	C	C	0	TRUE	-4	0	1	3	TRUE	TRUE
4	80559	Final	Control	white male	M	W	12	12	C	C	0	TRUE	-4	0	1	3	TRUE	TRUE
4	80560	Initial	Control	Black female	F	B	10	12	B	C	2	FALSE	-6	-2	0.977272727272727	1	TRUE	TRUE
1	80560	Initial	Control	Black female	F	B	10	12	B	C	2	FALSE	-6	-2	0.977272727272727	1	TRUE	TRUE
4	80560	Second	Control	Black female	F	B	7	12	A	C	5	FALSE	-9	-5	0.943181818181818	2	TRUE	TRUE
1	80560	Second	Control	Black female	F	B	7	12	A	C	5	FALSE	-9	-5	0.943181818181818	2	TRUE	TRUE
4	80560	Final	Control	Black female	F	B	2	12	A	C	10	FALSE	-14	-10	0.886363636363636	3	TRUE	TRUE
1	80560	Final	Control	Black female	F	B	2	12	A	C	10	FALSE	-14	-10	0.886363636363636	3	TRUE	TRUE
1	80567	Initial	Control	white male	M	W	40	12	A	C	28	FALSE	24	-28	0.681818181818182	1	TRUE	TRUE
4	80567	Initial	Control	white male	M	W	40	12	A	C	28	FALSE	24	-28	0.681818181818182	1	TRUE	TRUE
1	80567	Second	Control	white male	M	W	50	12	A	C	38	FALSE	34	-38	0.568181818181818	2	TRUE	TRUE
4	80567	Second	Control	white male	M	W	50	12	A	C	38	FALSE	34	-38	0.568181818181818	2	TRUE	TRUE
1	80567	Final	Control	white male	M	W	30	12	A	C	18	FALSE	14	-18	0.795454545454545	3	TRUE	TRUE
4	80567	Final	Control	white male	M	W	30	12	A	C	18	FALSE	14	-18	0.795454545454545	3	TRUE	TRUE
1	80609	Initial	Control	white male	M	W	10	12	B	C	2	FALSE	-6	-2	0.977272727272727	1	TRUE	TRUE
4	80609	Initial	Control	white male	M	W	10	12	B	C	2	FALSE	-6	-2	0.977272727272727	1	TRUE	TRUE
1	80609	Second	Control	white male	M	W	10	12	B	C	2	FALSE	-6	-2	0.977272727272727	2	TRUE	TRUE
4	80609	Second	Control	white male	M	W	10	12	B	C	2	FALSE	-6	-2	0.977272727272727	2	TRUE	TRUE
1	80609	Final	Control	white male	M	W	30	12	D	C	18	FALSE	14	-18	0.795454545454545	3	TRUE	TRUE
4	80609	Final	Control	white male	M	W	30	12	D	C	18	FALSE	14	-18	0.795454545454545	3	TRUE	TRUE
1	80645	Initial	Control	Black female	F	B	10	12	B	C	2	FALSE	-6	-2	0.977272727272727	1	TRUE	TRUE
4	80645	Initial	Control	Black female	F	B	10	12	B	C	2	FALSE	-6	-2	0.977272727272727	1	TRUE	TRUE
1	80645	Second	Control	Black female	F	B	13	12	B	C	1	FALSE	-3	-1	0.988636363636364	2	TRUE	TRUE
4	80645	Second	Control	Black female	F	B	13	12	B	C	1	FALSE	-3	-1	0.988636363636364	2	TRUE	TRUE
1	80645	Final	Control	Black female	F	B	13	12	B	C	1	FALSE	-3	-1	0.988636363636364	3	TRUE	TRUE
4	80645	Final	Control	Black female	F	B	13	12	B	C	1	FALSE	-3	-1	0.988636363636364	3	TRUE	TRUE
4	80902	Initial	Control	Black female	F	B	0.5	12	A	C	11.5	FALSE	-15.5	-11.5	0.869318181818182	1	TRUE	TRUE
1	80902	Initial	Control	Black female	F	B	0.5	12	A	C	11.5	FALSE	-15.5	-11.5	0.869318181818182	1	TRUE	TRUE
4	80902	Second	Control	Black female	F	B	2	12	B	C	10	FALSE	-14	-10	0.886363636363636	2	TRUE	TRUE
1	80902	Second	Control	Black female	F	B	2	12	B	C	10	FALSE	-14	-10	0.886363636363636	2	TRUE	TRUE
4	80902	Final	Control	Black female	F	B	5	12	C	C	7	TRUE	-11	-7	0.920454545454545	3	TRUE	TRUE
1	80902	Final	Control	Black female	F	B	5	12	C	C	7	TRUE	-11	-7	0.920454545454545	3	TRUE	TRUE
1	80939	Initial	Control	Black female	F	B	10	12	B	C	2	FALSE	-6	-2	0.977272727272727	1	TRUE	TRUE
4	80939	Initial	Control	Black female	F	B	10	12	B	C	2	FALSE	-6	-2	0.977272727272727	1	TRUE	TRUE
7	80939	Initial	Control	Black female	F	B	10	12	B	C	2	FALSE	-6	-2	0.977272727272727	1	TRUE	TRUE
1	80939	Second	Control	Black female	F	B	10	12	B	C	2	FALSE	-6	-2	0.977272727272727	2	TRUE	TRUE
4	80939	Second	Control	Black female	F	B	10	12	B	C	2	FALSE	-6	-2	0.977272727272727	2	TRUE	TRUE
7	80939	Second	Control	Black female	F	B	10	12	B	C	2	FALSE	-6	-2	0.977272727272727	2	TRUE	TRUE
1	80939	Final	Control	Black female	F	B	8	12	B	C	4	FALSE	-8	-4	0.954545454545455	3	TRUE	TRUE
4	80939	Final	Control	Black female	F	B	8	12	B	C	4	FALSE	-8	-4	0.954545454545455	3	TRUE	TRUE
7	80939	Final	Control	Black female	F	B	8	12	B	C	4	FALSE	-8	-4	0.954545454545455	3	TRUE	TRUE
1	80941	Initial	Control	Black female	F	B	30	12	B	C	18	FALSE	14	-18	0.795454545454545	1	TRUE	TRUE
4	80941	Initial	Control	Black female	F	B	30	12	B	C	18	FALSE	14	-18	0.795454545454545	1	TRUE	TRUE
1	80941	Second	Control	Black female	F	B	10	12	C	C	2	TRUE	-6	-2	0.977272727272727	2	TRUE	TRUE
4	80941	Second	Control	Black female	F	B	10	12	C	C	2	TRUE	-6	-2	0.977272727272727	2	TRUE	TRUE
1	82204	Initial	Control	Black female	F	B	50	12	B	C	38	FALSE	34	-38	0.568181818181818	1	TRUE	TRUE
4	82204	Initial	Control	Black female	F	B	50	12	B	C	38	FALSE	34	-38	0.568181818181818	1	TRUE	TRUE
1	82204	Second	Control	Black female	F	B	40	12	A	C	28	FALSE	24	-28	0.681818181818182	2	TRUE	TRUE
4	82204	Second	Control	Black female	F	B	40	12	A	C	28	FALSE	24	-28	0.681818181818182	2	TRUE	TRUE
1	82204	Final	Control	Black female	F	B	40	12	A	C	28	FALSE	24	-28	0.681818181818182	3	TRUE	TRUE
4	82204	Final	Control	Black female	F	B	40	12	A	C	28	FALSE	24	-28	0.681818181818182	3	TRUE	TRUE
1	83269	Initial	Control	Black female	F	B	25	12	C	C	13	TRUE	9	-13	0.852272727272727	1	TRUE	TRUE
4	83712	Initial	Control	white male	M	W	20	12	C	C	8	TRUE	4	-8	0.909090909090909	1	TRUE	TRUE
1	83712	Initial	Control	white male	M	W	20	12	C	C	8	TRUE	4	-8	0.909090909090909	1	TRUE	TRUE
4	83712	Second	Control	white male	M	W	30	12	B	C	18	FALSE	14	-18	0.795454545454545	2	TRUE	TRUE
1	83712	Second	Control	white male	M	W	30	12	B	C	18	FALSE	14	-18	0.795454545454545	2	TRUE	TRUE
4	83712	Final	Control	white male	M	W	40	12	B	C	28	FALSE	24	-28	0.681818181818182	3	TRUE	TRUE
1	83712	Final	Control	white male	M	W	40	12	B	C	28	FALSE	24	-28	0.681818181818182	3	TRUE	TRUE
1	83854	Initial	Control	Black female	F	B	50	12	B	C	38	FALSE	34	-38	0.568181818181818	1	TRUE	TRUE
4	83854	Initial	Control	Black female	F	B	50	12	B	C	38	FALSE	34	-38	0.568181818181818	1	TRUE	TRUE
1	83854	Second	Control	Black female	F	B	25	12	B	C	13	FALSE	9	-13	0.852272727272727	2	TRUE	TRUE
4	83854	Second	Control	Black female	F	B	25	12	B	C	13	FALSE	9	-13	0.852272727272727	2	TRUE	TRUE
1	83854	Final	Control	Black female	F	B	10	12	B	C	2	FALSE	-6	-2	0.977272727272727	3	TRUE	TRUE
4	83854	Final	Control	Black female	F	B	10	12	B	C	2	FALSE	-6	-2	0.977272727272727	3	TRUE	TRUE
1	84036	Initial	Control	white male	M	W	15	12	C	C	3	TRUE	-1	-3	0.965909090909091	1	TRUE	TRUE
4	84036	Initial	Control	white male	M	W	15	12	C	C	3	TRUE	-1	-3	0.965909090909091	1	TRUE	TRUE
1	84036	Second	Control	white male	M	W	30	12	D	C	18	FALSE	14	-18	0.795454545454545	2	TRUE	TRUE
4	84036	Second	Control	white male	M	W	30	12	D	C	18	FALSE	14	-18	0.795454545454545	2	TRUE	TRUE
1	84036	Final	Control	white male	M	W	20	12	C	C	8	TRUE	4	-8	0.909090909090909	3	TRUE	TRUE
4	84036	Final	Control	white male	M	W	20	12	C	C	8	TRUE	4	-8	0.909090909090909	3	TRUE	TRUE
4	84061	Second	Control	white male	M	W	14.3	12	C	C	2.3	TRUE	-1.7	-2.3	0.973863636363636	2	TRUE	TRUE
1	84061	Second	Control	white male	M	W	14.3	12	C	C	2.3	TRUE	-1.7	-2.3	0.973863636363636	2	TRUE	TRUE
4	84061	Final	Control	white male	M	W	14.3	12	C	C	2.3	TRUE	-1.7	-2.3	0.973863636363636	3	TRUE	TRUE
1	84061	Final	Control	white male	M	W	14.3	12	C	C	2.3	TRUE	-1.7	-2.3	0.973863636363636	3	TRUE	TRUE
1	84100	Initial	Control	Black female	F	B	10	12	A	C	2	FALSE	-6	-2	0.977272727272727	1	TRUE	TRUE
4	84100	Initial	Control	Black female	F	B	10	12	A	C	2	FALSE	-6	-2	0.977272727272727	1	TRUE	TRUE
1	84100	Second	Control	Black female	F	B	30	12	B	C	18	FALSE	14	-18	0.795454545454545	2	TRUE	TRUE
4	84100	Second	Control	Black female	F	B	30	12	B	C	18	FALSE	14	-18	0.795454545454545	2	TRUE	TRUE
1	84100	Final	Control	Black female	F	B	80	12	B	C	68	FALSE	64	-68	0.227272727272727	3	TRUE	TRUE
4	84100	Final	Control	Black female	F	B	80	12	B	C	68	FALSE	64	-68	0.227272727272727	3	TRUE	TRUE
4	84154	Initial	Control	white male	M	W	16	12	B	C	4	FALSE	0	-4	0.954545454545455	1	TRUE	TRUE
1	84154	Initial	Control	white male	M	W	16	12	B	C	4	FALSE	0	-4	0.954545454545455	1	TRUE	TRUE
7	84154	Initial	Control	white male	M	W	16	12	B	C	4	FALSE	0	-4	0.954545454545455	1	TRUE	TRUE
4	84154	Second	Control	white male	M	W	50	12	D	C	38	FALSE	34	-38	0.568181818181818	2	TRUE	TRUE
1	84154	Second	Control	white male	M	W	50	12	D	C	38	FALSE	34	-38	0.568181818181818	2	TRUE	TRUE
7	84154	Second	Control	white male	M	W	50	12	D	C	38	FALSE	34	-38	0.568181818181818	2	TRUE	TRUE
4	84154	Final	Control	white male	M	W	14	12	B	C	2	FALSE	-2	-2	0.977272727272727	3	TRUE	TRUE
1	84154	Final	Control	white male	M	W	14	12	B	C	2	FALSE	-2	-2	0.977272727272727	3	TRUE	TRUE
7	84154	Final	Control	white male	M	W	14	12	B	C	2	FALSE	-2	-2	0.977272727272727	3	TRUE	TRUE
1	84167	Initial	Control	white male	M	W	5	12	B	C	7	FALSE	-11	-7	0.920454545454545	1	TRUE	TRUE
4	84167	Initial	Control	white male	M	W	5	12	B	C	7	FALSE	-11	-7	0.920454545454545	1	TRUE	TRUE
1	84167	Second	Control	white male	M	W	5	12	B	C	7	FALSE	-11	-7	0.920454545454545	2	TRUE	TRUE
4	84167	Second	Control	white male	M	W	5	12	B	C	7	FALSE	-11	-7	0.920454545454545	2	TRUE	TRUE
1	84167	Final	Control	white male	M	W	5	12	B	C	7	FALSE	-11	-7	0.920454545454545	3	TRUE	TRUE
4	84167	Final	Control	white male	M	W	5	12	B	C	7	FALSE	-11	-7	0.920454545454545	3	TRUE	TRUE
4	84194	Second	Control	Black female	F	B	10	12	B	C	2	FALSE	-6	-2	0.977272727272727	2	TRUE	TRUE
1	84194	Second	Control	Black female	F	B	10	12	B	C	2	FALSE	-6	-2	0.977272727272727	2	TRUE	TRUE
4	84194	Final	Control	Black female	F	B	8	12	B	C	4	FALSE	-8	-4	0.954545454545455	3	TRUE	TRUE
1	84194	Final	Control	Black female	F	B	8	12	B	C	4	FALSE	-8	-4	0.954545454545455	3	TRUE	TRUE
1	84213	Second	Control	Black female	F	B	15	12	B	C	3	FALSE	-1	-3	0.965909090909091	2	TRUE	TRUE
4	84213	Second	Control	Black female	F	B	15	12	B	C	3	FALSE	-1	-3	0.965909090909091	2	TRUE	TRUE
1	84213	Final	Control	Black female	F	B	15	12	B	C	3	FALSE	-1	-3	0.965909090909091	3	TRUE	TRUE
4	84213	Final	Control	Black female	F	B	15	12	B	C	3	FALSE	-1	-3	0.965909090909091	3	TRUE	TRUE
4	84235	Initial	Control	Black female	F	B	2	12	A	C	10	FALSE	-14	-10	0.886363636363636	1	TRUE	TRUE
1	84235	Initial	Control	Black female	F	B	2	12	A	C	10	FALSE	-14	-10	0.886363636363636	1	TRUE	TRUE
4	84235	Second	Control	Black female	F	B	2	12	A	C	10	FALSE	-14	-10	0.886363636363636	2	TRUE	TRUE
1	84235	Second	Control	Black female	F	B	2	12	A	C	10	FALSE	-14	-10	0.886363636363636	2	TRUE	TRUE
4	84235	Final	Control	Black female	F	B	3	12	A	C	9	FALSE	-13	-9	0.897727272727273	3	TRUE	TRUE
1	84235	Final	Control	Black female	F	B	3	12	A	C	9	FALSE	-13	-9	0.897727272727273	3	TRUE	TRUE
7	84249	Initial	Control	Black female	F	B	10	12	B	C	2	FALSE	-6	-2	0.977272727272727	1	TRUE	TRUE
1	84249	Initial	Control	Black female	F	B	10	12	B	C	2	FALSE	-6	-2	0.977272727272727	1	TRUE	TRUE
4	84249	Initial	Control	Black female	F	B	10	12	B	C	2	FALSE	-6	-2	0.977272727272727	1	TRUE	TRUE
7	84249	Second	Control	Black female	F	B	20	12	B	C	8	FALSE	4	-8	0.909090909090909	2	TRUE	TRUE
1	84249	Second	Control	Black female	F	B	20	12	B	C	8	FALSE	4	-8	0.909090909090909	2	TRUE	TRUE
4	84249	Second	Control	Black female	F	B	20	12	B	C	8	FALSE	4	-8	0.909090909090909	2	TRUE	TRUE
7	84249	Final	Control	Black female	F	B	20	12	B	C	8	FALSE	4	-8	0.909090909090909	3	TRUE	TRUE
1	84249	Final	Control	Black female	F	B	20	12	B	C	8	FALSE	4	-8	0.909090909090909	3	TRUE	TRUE
4	84249	Final	Control	Black female	F	B	20	12	B	C	8	FALSE	4	-8	0.909090909090909	3	TRUE	TRUE
1	84260	Initial	Control	Black female	F	B	30	12	A	C	18	FALSE	14	-18	0.795454545454545	1	TRUE	TRUE
1	84260	Second	Control	Black female	F	B	75	12	D	C	63	FALSE	59	-63	0.284090909090909	2	TRUE	TRUE
1	84260	Final	Control	Black female	F	B	50	12	B	C	38	FALSE	34	-38	0.568181818181818	3	TRUE	TRUE
4	84287	Initial	Control	Black female	F	B	30	12	A	C	18	FALSE	14	-18	0.795454545454545	1	TRUE	TRUE
1	84287	Initial	Control	Black female	F	B	30	12	A	C	18	FALSE	14	-18	0.795454545454545	1	TRUE	TRUE
4	84287	Second	Control	Black female	F	B	25	12	B	C	13	FALSE	9	-13	0.852272727272727	2	TRUE	TRUE
1	84287	Second	Control	Black female	F	B	25	12	B	C	13	FALSE	9	-13	0.852272727272727	2	TRUE	TRUE
4	84287	Final	Control	Black female	F	B	20	12	B	C	8	FALSE	4	-8	0.909090909090909	3	TRUE	TRUE
1	84287	Final	Control	Black female	F	B	20	12	B	C	8	FALSE	4	-8	0.909090909090909	3	TRUE	TRUE
4	84304	Initial	Control	white male	M	W	5	12	A	C	7	FALSE	-11	-7	0.920454545454545	1	TRUE	TRUE
1	84304	Initial	Control	white male	M	W	5	12	A	C	7	FALSE	-11	-7	0.920454545454545	1	TRUE	TRUE
4	84304	Second	Control	white male	M	W	10	12	A	C	2	FALSE	-6	-2	0.977272727272727	2	TRUE	TRUE
1	84304	Second	Control	white male	M	W	10	12	A	C	2	FALSE	-6	-2	0.977272727272727	2	TRUE	TRUE
4	84304	Final	Control	white male	M	W	6	12	A	C	6	FALSE	-10	-6	0.931818181818182	3	TRUE	TRUE
1	84304	Final	Control	white male	M	W	6	12	A	C	6	FALSE	-10	-6	0.931818181818182	3	TRUE	TRUE
4	84334	Second	Control	Black female	F	B	30	12	B	C	18	FALSE	14	-18	0.795454545454545	2	TRUE	TRUE
1	84334	Second	Control	Black female	F	B	30	12	B	C	18	FALSE	14	-18	0.795454545454545	2	TRUE	TRUE
4	84334	Final	Control	Black female	F	B	30	12	B	C	18	FALSE	14	-18	0.795454545454545	3	TRUE	TRUE
1	84334	Final	Control	Black female	F	B	30	12	B	C	18	FALSE	14	-18	0.795454545454545	3	TRUE	TRUE
1	84411	Initial	Control	Black female	F	B	40	12	B	C	28	FALSE	24	-28	0.681818181818182	1	TRUE	TRUE
4	84411	Initial	Control	Black female	F	B	40	12	B	C	28	FALSE	24	-28	0.681818181818182	1	TRUE	TRUE
1	84411	Second	Control	Black female	F	B	20	12	B	C	8	FALSE	4	-8	0.909090909090909	2	TRUE	TRUE
4	84411	Second	Control	Black female	F	B	20	12	B	C	8	FALSE	4	-8	0.909090909090909	2	TRUE	TRUE
1	84411	Final	Control	Black female	F	B	10	12	C	C	2	TRUE	-6	-2	0.977272727272727	3	TRUE	TRUE
4	84411	Final	Control	Black female	F	B	10	12	C	C	2	TRUE	-6	-2	0.977272727272727	3	TRUE	TRUE
1	84554	Initial	Control	Black female	F	B	15	12	B	C	3	FALSE	-1	-3	0.965909090909091	1	TRUE	TRUE
4	84554	Initial	Control	Black female	F	B	15	12	B	C	3	FALSE	-1	-3	0.965909090909091	1	TRUE	TRUE
1	84554	Second	Control	Black female	F	B	10	12	B	C	2	FALSE	-6	-2	0.977272727272727	2	TRUE	TRUE
4	84554	Second	Control	Black female	F	B	10	12	B	C	2	FALSE	-6	-2	0.977272727272727	2	TRUE	TRUE
1	84554	Final	Control	Black female	F	B	8	12	B	C	4	FALSE	-8	-4	0.954545454545455	3	TRUE	TRUE
4	84554	Final	Control	Black female	F	B	8	12	B	C	4	FALSE	-8	-4	0.954545454545455	3	TRUE	TRUE
1	84576	Initial	Control	Black female	F	B	5	12	B	C	7	FALSE	-11	-7	0.920454545454545	1	TRUE	TRUE
4	84576	Initial	Control	Black female	F	B	5	12	B	C	7	FALSE	-11	-7	0.920454545454545	1	TRUE	TRUE
1	84576	Second	Control	Black female	F	B	13	12	B	C	1	FALSE	-3	-1	0.988636363636364	2	TRUE	TRUE
4	84576	Second	Control	Black female	F	B	13	12	B	C	1	FALSE	-3	-1	0.988636363636364	2	TRUE	TRUE
1	84576	Final	Control	Black female	F	B	13	12	B	C	1	FALSE	-3	-1	0.988636363636364	3	TRUE	TRUE
4	84576	Final	Control	Black female	F	B	13	12	B	C	1	FALSE	-3	-1	0.988636363636364	3	TRUE	TRUE
1	84577	Initial	Control	white male	M	W	15	12	B	C	3	FALSE	-1	-3	0.965909090909091	1	TRUE	TRUE
4	84577	Initial	Control	white male	M	W	15	12	B	C	3	FALSE	-1	-3	0.965909090909091	1	TRUE	TRUE
1	84577	Second	Control	white male	M	W	15	12	B	C	3	FALSE	-1	-3	0.965909090909091	2	TRUE	TRUE
4	84577	Second	Control	white male	M	W	15	12	B	C	3	FALSE	-1	-3	0.965909090909091	2	TRUE	TRUE
1	84577	Final	Control	white male	M	W	15	12	B	C	3	FALSE	-1	-3	0.965909090909091	3	TRUE	TRUE
4	84577	Final	Control	white male	M	W	15	12	B	C	3	FALSE	-1	-3	0.965909090909091	3	TRUE	TRUE
1	85876	Initial	Control	Black female	F	B	10	12	A	C	2	FALSE	-6	-2	0.977272727272727	1	TRUE	TRUE
4	85876	Initial	Control	Black female	F	B	10	12	A	C	2	FALSE	-6	-2	0.977272727272727	1	TRUE	TRUE
1	85876	Second	Control	Black female	F	B	30	12	B	C	18	FALSE	14	-18	0.795454545454545	2	TRUE	TRUE
4	85876	Second	Control	Black female	F	B	30	12	B	C	18	FALSE	14	-18	0.795454545454545	2	TRUE	TRUE
1	85876	Final	Control	Black female	F	B	5	12	A	C	7	FALSE	-11	-7	0.920454545454545	3	TRUE	TRUE
4	85876	Final	Control	Black female	F	B	5	12	A	C	7	FALSE	-11	-7	0.920454545454545	3	TRUE	TRUE
1	85885	Initial	Control	white male	M	W	30	12	B	C	18	FALSE	14	-18	0.795454545454545	1	TRUE	TRUE
7	85885	Initial	Control	white male	M	W	30	12	B	C	18	FALSE	14	-18	0.795454545454545	1	TRUE	TRUE
1	85885	Second	Control	white male	M	W	30	12	B	C	18	FALSE	14	-18	0.795454545454545	2	TRUE	TRUE
7	85885	Second	Control	white male	M	W	30	12	B	C	18	FALSE	14	-18	0.795454545454545	2	TRUE	TRUE
1	85885	Final	Control	white male	M	W	30	12	B	C	18	FALSE	14	-18	0.795454545454545	3	TRUE	TRUE
7	85885	Final	Control	white male	M	W	30	12	B	C	18	FALSE	14	-18	0.795454545454545	3	TRUE	TRUE
1	85992	Initial	Control	white male	M	W	20	12	B	C	8	FALSE	4	-8	0.909090909090909	1	TRUE	TRUE
1	85992	Second	Control	white male	M	W	20	12	B	C	8	FALSE	4	-8	0.909090909090909	2	TRUE	TRUE
1	85992	Final	Control	white male	M	W	20	12	B	C	8	FALSE	4	-8	0.909090909090909	3	TRUE	TRUE
7	86091	Second	Control	white male	M	W	28	12	B	C	16	FALSE	12	-16	0.818181818181818	2	TRUE	TRUE
1	86091	Second	Control	white male	M	W	28	12	B	C	16	FALSE	12	-16	0.818181818181818	2	TRUE	TRUE
4	86091	Second	Control	white male	M	W	28	12	B	C	16	FALSE	12	-16	0.818181818181818	2	TRUE	TRUE
7	86091	Final	Control	white male	M	W	28	12	B	C	16	FALSE	12	-16	0.818181818181818	3	TRUE	TRUE
1	86091	Final	Control	white male	M	W	28	12	B	C	16	FALSE	12	-16	0.818181818181818	3	TRUE	TRUE
4	86091	Final	Control	white male	M	W	28	12	B	C	16	FALSE	12	-16	0.818181818181818	3	TRUE	TRUE
1	86092	Initial	Control	white male	M	W	5	12	A	C	7	FALSE	-11	-7	0.920454545454545	1	TRUE	TRUE
4	86092	Initial	Control	white male	M	W	5	12	A	C	7	FALSE	-11	-7	0.920454545454545	1	TRUE	TRUE
1	86092	Second	Control	white male	M	W	10	12	B	C	2	FALSE	-6	-2	0.977272727272727	2	TRUE	TRUE
4	86092	Second	Control	white male	M	W	10	12	B	C	2	FALSE	-6	-2	0.977272727272727	2	TRUE	TRUE
1	86092	Final	Control	white male	M	W	1	12	C	C	11	TRUE	-15	-11	0.875	3	TRUE	TRUE
4	86092	Final	Control	white male	M	W	1	12	C	C	11	TRUE	-15	-11	0.875	3	TRUE	TRUE
1	86129	Initial	Control	Black female	F	B	10	12	B	C	2	FALSE	-6	-2	0.977272727272727	1	TRUE	TRUE
7	86129	Initial	Control	Black female	F	B	10	12	B	C	2	FALSE	-6	-2	0.977272727272727	1	TRUE	TRUE
4	86129	Initial	Control	Black female	F	B	10	12	B	C	2	FALSE	-6	-2	0.977272727272727	1	TRUE	TRUE
1	86129	Second	Control	Black female	F	B	5	12	A	C	7	FALSE	-11	-7	0.920454545454545	2	TRUE	TRUE
7	86129	Second	Control	Black female	F	B	5	12	A	C	7	FALSE	-11	-7	0.920454545454545	2	TRUE	TRUE
4	86129	Second	Control	Black female	F	B	5	12	A	C	7	FALSE	-11	-7	0.920454545454545	2	TRUE	TRUE
1	86129	Final	Control	Black female	F	B	5	12	A	C	7	FALSE	-11	-7	0.920454545454545	3	TRUE	TRUE
7	86129	Final	Control	Black female	F	B	5	12	A	C	7	FALSE	-11	-7	0.920454545454545	3	TRUE	TRUE
4	86129	Final	Control	Black female	F	B	5	12	A	C	7	FALSE	-11	-7	0.920454545454545	3	TRUE	TRUE
1	86135	Initial	Control	white male	M	W	20	12	C	C	8	TRUE	4	-8	0.909090909090909	1	TRUE	TRUE
4	86135	Initial	Control	white male	M	W	20	12	C	C	8	TRUE	4	-8	0.909090909090909	1	TRUE	TRUE
1	86135	Second	Control	white male	M	W	18	12	C	C	6	TRUE	2	-6	0.931818181818182	2	TRUE	TRUE
4	86135	Second	Control	white male	M	W	18	12	C	C	6	TRUE	2	-6	0.931818181818182	2	TRUE	TRUE
1	86135	Final	Control	white male	M	W	18	12	C	C	6	TRUE	2	-6	0.931818181818182	3	TRUE	TRUE
4	86135	Final	Control	white male	M	W	18	12	C	C	6	TRUE	2	-6	0.931818181818182	3	TRUE	TRUE
4	86152	Initial	Control	white male	M	W	70	12	C	C	58	TRUE	54	-58	0.340909090909091	1	TRUE	TRUE
1	86152	Initial	Control	white male	M	W	70	12	C	C	58	TRUE	54	-58	0.340909090909091	1	TRUE	TRUE
4	86152	Second	Control	white male	M	W	50	12	B	C	38	FALSE	34	-38	0.568181818181818	2	TRUE	TRUE
1	86152	Second	Control	white male	M	W	50	12	B	C	38	FALSE	34	-38	0.568181818181818	2	TRUE	TRUE
4	86152	Final	Control	white male	M	W	50	12	B	C	38	FALSE	34	-38	0.568181818181818	3	TRUE	TRUE
1	86152	Final	Control	white male	M	W	50	12	B	C	38	FALSE	34	-38	0.568181818181818	3	TRUE	TRUE
1	86173	Initial	Control	Black female	F	B	NA	12	C	C	NA	TRUE	NA	NA	NA	1	TRUE	TRUE
7	86173	Initial	Control	Black female	F	B	NA	12	C	C	NA	TRUE	NA	NA	NA	1	TRUE	TRUE
4	86173	Initial	Control	Black female	F	B	NA	12	C	C	NA	TRUE	NA	NA	NA	1	TRUE	TRUE
1	86173	Second	Control	Black female	F	B	35	12	B	C	23	FALSE	19	-23	0.738636363636364	2	TRUE	TRUE
7	86173	Second	Control	Black female	F	B	35	12	B	C	23	FALSE	19	-23	0.738636363636364	2	TRUE	TRUE
4	86173	Second	Control	Black female	F	B	35	12	B	C	23	FALSE	19	-23	0.738636363636364	2	TRUE	TRUE
1	86173	Final	Control	Black female	F	B	20	12	B	C	8	FALSE	4	-8	0.909090909090909	3	TRUE	TRUE
7	86173	Final	Control	Black female	F	B	20	12	B	C	8	FALSE	4	-8	0.909090909090909	3	TRUE	TRUE
4	86173	Final	Control	Black female	F	B	20	12	B	C	8	FALSE	4	-8	0.909090909090909	3	TRUE	TRUE
1	86201	Second	Control	Black female	F	B	15	12	C	C	3	TRUE	-1	-3	0.965909090909091	2	TRUE	TRUE
1	86201	Final	Control	Black female	F	B	16.6	12	B	C	4.6	FALSE	0.600000000000001	-4.6	0.947727272727273	3	TRUE	TRUE
1	86203	Second	Control	Black female	F	B	10	12	C	C	2	TRUE	-6	-2	0.977272727272727	2	TRUE	TRUE
4	86203	Second	Control	Black female	F	B	10	12	C	C	2	TRUE	-6	-2	0.977272727272727	2	TRUE	TRUE
1	86203	Final	Control	Black female	F	B	10	12	C	C	2	TRUE	-6	-2	0.977272727272727	3	TRUE	TRUE
4	86203	Final	Control	Black female	F	B	10	12	C	C	2	TRUE	-6	-2	0.977272727272727	3	TRUE	TRUE
4	86213	Initial	Control	white male	M	W	1	12	A	C	11	FALSE	-15	-11	0.875	1	TRUE	TRUE
1	86213	Initial	Control	white male	M	W	1	12	A	C	11	FALSE	-15	-11	0.875	1	TRUE	TRUE
4	86213	Second	Control	white male	M	W	12	12	B	C	0	FALSE	-4	0	1	2	TRUE	TRUE
1	86213	Second	Control	white male	M	W	12	12	B	C	0	FALSE	-4	0	1	2	TRUE	TRUE
4	86213	Final	Control	white male	M	W	12	12	B	C	0	FALSE	-4	0	1	3	TRUE	TRUE
[truncated: 657 more rows]
